# Supplementary material for: Arborinol methyl ether from Areca catechu L
Source: Acta Crystallogr Sect E Struct Rep Online. 2010 Aug 11;66(Pt 9):o2273–4. doi: 10.1107/S1600536810030758 (PMC3007998; doi:10.1107/S1600536810030758)
Supplement: Supplementary file 1 [file e-66-o2273-sup1.cif]

##############################################################################
###                                                                        ###
###        Electronic paper (Acta Crystallographica Section E)             ###
###                                                                        ###
##############################################################################
#                                                                            #
# This CIF contains the data in a paper accepted for publication in Acta     #
# Crystallographica Section E. It conforms to the requirements of Notes      #
# for Authors for Section E, and has been peer reviewed under the auspices   #
# of the IUCr Commission on Journals.                                        #
#                                                                            #
# Full details of the Crystallographic Information File format               #
# are given in the paper "The Crystallographic Information File (CIF):       #
# a New Standard Archive File for Crystallography" by S. R. Hall, F. H.      #
# Allen and I. D. Brown [Acta Cryst. (1991), A47, 655-685].                  #
#                                                                            #
# The current version of the core CIF dictionary is obtainable from          #
# ftp://ftp.iucr.org/pub/cif_core.dic. The current version number is 2.4.    #
#                                                                            #
# Software is freely available for graphical display of the structure(s) in  #
# this CIF.  For information consult the CIF home page http://www.iucr.org/  #
# cif/home.html                                                              #
#                                                                            #
# This file may be used for bona fide research purposes within the           #
# scientific community so long as proper attribution is given to the journal # 
# article from which it was obtained.                                        #
#                                                                            #
##############################################################################
                                             
data_I
_audit_creation_method     SHELXL97
_chemical_name_systematic
;
3a-methoxyarbor-9(11)-ene
;
_chemical_name_common
;
Arborinol methyl ether
;
_chemical_formula_moiety     'C31 H52 O'
_chemical_formula_sum     'C31 H52 O'
_chemical_formula_iupac     'C31 H52 O'
_chemical_formula_weight     440.73
_symmetry_cell_setting     triclinic
_symmetry_space_group_name_H-M     'P 1'
_symmetry_space_group_name_Hall     'P 1'
loop_
    _space_group_symop_id
    _space_group_symop_operation_xyz
    1 'x, y, z'
_cell_length_a     6.2684(2)
_cell_length_b     7.1162(3)
_cell_length_c     16.0814(5)
_cell_angle_alpha     96.812(3)
_cell_angle_beta     91.079(3)
_cell_angle_gamma     114.397(4)
_cell_volume     646.86(4)
_cell_formula_units_Z     1
_cell_measurement_reflns_used     11404
_cell_measurement_theta_min     2.7725
_cell_measurement_theta_max     69.9006
_cell_measurement_temperature     120(2)
_exptl_crystal_description     block
_exptl_crystal_colour     colourless
_exptl_crystal_size_max     0.60
_exptl_crystal_size_mid     0.50
_exptl_crystal_size_min     0.40
_exptl_crystal_density_diffrn     1.131
_exptl_crystal_density_meas     ?
_exptl_crystal_density_method     'not measured'
_exptl_crystal_F_000     246
_exptl_absorpt_coefficient_mu     0.483
_exptl_absorpt_correction_type     multi-scan
_exptl_absorpt_process_details
;
(CrysAlisPro; Oxford Diffraction, 2010)
;
_exptl_absorpt_correction_T_min     0.65767
_exptl_absorpt_correction_T_max     1.0
_exptl_special_details
;
;
_diffrn_ambient_temperature     120.0
_diffrn_radiation_type     'Cu K\a'
_diffrn_radiation_wavelength     1.5418
_diffrn_radiation_source     'fine-focus sealed tube'
_diffrn_radiation_monochromator     graphite
_diffrn_measurement_device_type     'Oxford Diffraction Xcalibur Eos Gemini'
_diffrn_measurement_method     '\w scans'
_diffrn_detector_area_resol_mean     16.0356
_diffrn_reflns_number     10247
_diffrn_reflns_av_R_equivalents     0.0114
_diffrn_reflns_av_sigmaI/netI     0.0085
_diffrn_reflns_theta_min     2.78
_diffrn_reflns_theta_max     70.05
_diffrn_reflns_theta_full     70.05
_diffrn_measured_fraction_theta_max     0.995
_diffrn_measured_fraction_theta_full     0.995
_diffrn_reflns_limit_h_min     -7
_diffrn_reflns_limit_h_max     7
_diffrn_reflns_limit_k_min     -8
_diffrn_reflns_limit_k_max     8
_diffrn_reflns_limit_l_min     -19
_diffrn_reflns_limit_l_max     19
_diffrn_standards_number     ?
_diffrn_standards_interval_count     ?
_diffrn_standards_interval_time     ?
_diffrn_standards_decay_%     ?
_refine_special_details
;
Refinement of <i>F</i>^2^ against ALL reflections. The weighted <i>R</i>-factor
<i>wR</i> and goodness of fit <i>S</i> are based on <i>F</i>^2^, conventional
<i>R</i>-factors <i>R</i> are based on <i>F</i>, with <i>F</i> set to zero for
negative <i>F</i>^2^. The threshold expression of <i>F</i>^2^ >
\s(<i>F</i>^2^) is used only for calculating <i>R</i>-factors(gt) <i>etc</i>.
and is not relevant to the choice of reflections for refinement.
<i>R</i>-factors based on <i>F</i>^2^ are statistically about twice as large
as those based on <i>F</i>, and <i>R</i>- factors based on ALL data will be
even larger.
;
_reflns_number_total     4415
_reflns_number_gt     4408
_reflns_threshold_expression     I>2\s(I)
_refine_ls_structure_factor_coef     Fsqd
_refine_ls_matrix_type     full
_refine_ls_R_factor_all     0.0359
_refine_ls_R_factor_gt     0.0359
_refine_ls_wR_factor_gt     0.0964
_refine_ls_wR_factor_ref     0.0964
_refine_ls_goodness_of_fit_ref     1.043
_refine_ls_restrained_S_all     1.043
_refine_ls_number_reflns     4415
_refine_ls_number_parameters     298
_refine_ls_number_restraints     3
_refine_ls_hydrogen_treatment     constr
_refine_ls_weighting_scheme     calc
_refine_ls_weighting_details
;
w=1/[\s^2^(Fo^2^)+(0.0685P)^2^+0.1188P] where P=(Fo^2^+2Fc^2^)/3
;
_atom_sites_solution_hydrogens     geom
_atom_sites_solution_primary     direct
_atom_sites_solution_secondary     difmap
_refine_ls_shift/su_max     0.000
_refine_ls_shift/su_mean     0.000
_refine_diff_density_max     0.272
_refine_diff_density_min     -0.175
_refine_ls_extinction_method     none
_refine_ls_extinction_coef     ?
_refine_ls_abs_structure_details     'Flack (1983), 1952 Friedel pairs'
_refine_ls_abs_structure_Flack     0.0(2)
loop_
    _atom_type_symbol
    _atom_type_description
    _atom_type_scat_dispersion_real
    _atom_type_scat_dispersion_imag
    _atom_type_scat_source
    'C' 'C' 0.0181 0.0091
                         'International Tables Vol C Tables 4.2.6.8 and 6.1.1.4'
    'H' 'H' 0.0000 0.0000
                         'International Tables Vol C Tables 4.2.6.8 and 6.1.1.4'
    'O' 'O' 0.0492 0.0322
                         'International Tables Vol C Tables 4.2.6.8 and 6.1.1.4'
_computing_data_collection
;
CrysAlis Pro (Oxford Diffraction, 2010)
;
_computing_cell_refinement
;
CrysAlis Pro (Oxford Diffraction, 2010)
;
_computing_data_reduction
;
CrysAlis Pro (Oxford Diffraction, 2010)
;
_computing_structure_solution     'SHELXS97 (Sheldrick, 2008)'
_computing_structure_refinement     'SHELXL97 (Sheldrick, 2008)'
_computing_molecular_graphics
;
SHELXTL (Sheldrick, 2008)
;
_computing_publication_material
;
SHELXL97 (Sheldrick, 2008) and publCIF (Version 1.9.5_c; Westrip,
2010)
;
loop_
    _atom_site_type_symbol
    _atom_site_label
    _atom_site_fract_x
    _atom_site_fract_y
    _atom_site_fract_z
    _atom_site_U_iso_or_equiv
    _atom_site_adp_type
    _atom_site_calc_flag
    _atom_site_refinement_flags
    _atom_site_occupancy
    _atom_site_disorder_assembly
    _atom_site_disorder_group
    C C1 0.5138(3) -0.3358(2) 0.40741(9) 0.0184(3) Uani d . 1 . .
    H H1B 0.5050 -0.4577 0.4335 0.022 Uiso calc R 1 . .
    H H1A 0.3552 -0.3370 0.4057 0.022 Uiso calc R 1 . .
    C C2 0.5864(3) -0.3558(2) 0.31749(9) 0.0198(3) Uani d . 1 . .
    H H2B 0.7412 -0.3622 0.3188 0.024 Uiso calc R 1 . .
    H H2A 0.4706 -0.4871 0.2852 0.024 Uiso calc R 1 . .
    C C3 0.6011(3) -0.1728(2) 0.27380(9) 0.0192(3) Uani d . 1 . .
    H H3 0.6561 -0.1893 0.2165 0.023 Uiso calc R 1 . .
    C C4 0.7721(3) 0.0390(2) 0.32172(8) 0.0179(3) Uani d . 1 . .
    C C5 0.7148(2) 0.0538(2) 0.41576(8) 0.0152(3) Uani d . 1 . .
    H H5 0.5571 0.0575 0.4149 0.018 Uiso calc R 1 . .
    C C6 0.8804(3) 0.2588(2) 0.46836(9) 0.0197(3) Uani d . 1 . .
    H H6B 1.0362 0.2578 0.4785 0.024 Uiso calc R 1 . .
    H H6A 0.9012 0.3767 0.4374 0.024 Uiso calc R 1 . .
    C C7 0.7799(3) 0.2871(2) 0.55207(9) 0.0200(3) Uani d . 1 . .
    H H7A 0.6303 0.2993 0.5415 0.024 Uiso calc R 1 . .
    H H7B 0.8907 0.4186 0.5857 0.024 Uiso calc R 1 . .
    C C8 0.7348(2) 0.1057(2) 0.60306(8) 0.0153(3) Uani d . 1 . .
    H H8 0.8920 0.1098 0.6188 0.018 Uiso calc R 1 . .
    C C9 0.5957(2) -0.1040(2) 0.54887(8) 0.0150(3) Uani d . 1 . .
    C C10 0.6864(2) -0.1349(2) 0.46198(8) 0.0154(3) Uani d . 1 . .
    C C11 0.4202(3) -0.2573(2) 0.57888(9) 0.0197(3) Uani d . 1 . .
    H H11 0.3307 -0.3797 0.5410 0.024 Uiso calc R 1 . .
    C C12 0.3540(3) -0.2501(2) 0.66850(9) 0.0199(3) Uani d . 1 . .
    H H12B 0.3205 -0.3859 0.6878 0.024 Uiso calc R 1 . .
    H H12A 0.2094 -0.2262 0.6713 0.024 Uiso calc R 1 . .
    C C13 0.5521(2) -0.0759(2) 0.72699(8) 0.0154(3) Uani d . 1 . .
    C C14 0.6215(2) 0.1294(2) 0.68650(8) 0.0145(3) Uani d . 1 . .
    C C15 0.7946(3) 0.3152(2) 0.74854(8) 0.0179(3) Uani d . 1 . .
    H H15B 0.9407 0.2963 0.7576 0.021 Uiso calc R 1 . .
    H H15A 0.8356 0.4446 0.7231 0.021 Uiso calc R 1 . .
    C C16 0.6969(3) 0.3411(2) 0.83427(9) 0.0191(3) Uani d . 1 . .
    H H16B 0.8175 0.4612 0.8710 0.023 Uiso calc R 1 . .
    H H16A 0.5581 0.3716 0.8261 0.023 Uiso calc R 1 . .
    C C17 0.6263(2) 0.1459(2) 0.87773(8) 0.0173(3) Uani d . 1 . .
    C C18 0.4636(2) -0.0441(2) 0.81386(8) 0.0166(3) Uani d . 1 . .
    H H18 0.3244 -0.0145 0.8016 0.020 Uiso calc R 1 . .
    C C19 0.3707(3) -0.2239(2) 0.86612(10) 0.0259(3) Uani d . 1 . .
    H H19B 0.4854 -0.2846 0.8728 0.031 Uiso calc R 1 . .
    H H19A 0.2198 -0.3348 0.8404 0.031 Uiso calc R 1 . .
    C C20 0.3376(3) -0.1160(3) 0.95141(10) 0.0285(4) Uani d . 1 . .
    H H20B 0.4129 -0.1513 0.9982 0.034 Uiso calc R 1 . .
    H H20A 0.1684 -0.1626 0.9600 0.034 Uiso calc R 1 . .
    C C21 0.4542(3) 0.1223(2) 0.94855(9) 0.0192(3) Uani d . 1 . .
    H H21 0.3286 0.1607 0.9274 0.023 Uiso calc R 1 . .
    C C22 0.5449(3) 0.2481(3) 1.03637(9) 0.0248(3) Uani d . 1 . .
    H H22 0.6626 0.2042 1.0605 0.030 Uiso calc R 1 . .
    C C23 0.7374(3) 0.2111(2) 0.28168(9) 0.0264(3) Uani d . 1 . .
    H H23A 0.7427 0.1863 0.2206 0.040 Uiso calc R 1 . .
    H H23C 0.8627 0.3469 0.3041 0.040 Uiso calc R 1 . .
    H H23B 0.5848 0.2097 0.2947 0.040 Uiso calc R 1 . .
    C C24 1.0260(3) 0.0673(2) 0.30911(10) 0.0243(3) Uani d . 1 . .
    H H24C 1.0491 -0.0499 0.3275 0.036 Uiso calc R 1 . .
    H H24B 1.1358 0.1977 0.3423 0.036 Uiso calc R 1 . .
    H H24A 1.0547 0.0721 0.2495 0.036 Uiso calc R 1 . .
    C C25 0.9183(3) -0.1575(2) 0.47981(9) 0.0200(3) Uani d . 1 . .
    H H25C 0.8942 -0.2552 0.5205 0.030 Uiso calc R 1 . .
    H H25B 1.0420 -0.0212 0.5027 0.030 Uiso calc R 1 . .
    H H25A 0.9650 -0.2102 0.4274 0.030 Uiso calc R 1 . .
    C C26 0.7569(3) -0.1429(2) 0.73227(9) 0.0205(3) Uani d . 1 . .
    H H26C 0.7243 -0.2442 0.7719 0.031 Uiso calc R 1 . .
    H H26B 0.9031 -0.0205 0.7516 0.031 Uiso calc R 1 . .
    H H26A 0.7732 -0.2064 0.6766 0.031 Uiso calc R 1 . .
    C C27 0.4046(3) 0.1723(2) 0.66699(9) 0.0192(3) Uani d . 1 . .
    H H27B 0.4565 0.3150 0.6540 0.029 Uiso calc R 1 . .
    H H27C 0.3109 0.1553 0.7159 0.029 Uiso calc R 1 . .
    H H27A 0.3091 0.0738 0.6187 0.029 Uiso calc R 1 . .
    C C28 0.8488(3) 0.1317(3) 0.91300(10) 0.0259(3) Uani d . 1 . .
    H H28B 0.8048 -0.0020 0.9342 0.039 Uiso calc R 1 . .
    H H28C 0.9271 0.2459 0.9589 0.039 Uiso calc R 1 . .
    H H28A 0.9557 0.1421 0.8683 0.039 Uiso calc R 1 . .
    C C29 0.3424(3) 0.1982(3) 1.09390(10) 0.0299(4) Uani d . 1 . .
    H H29A 0.2243 0.2392 1.0712 0.045 Uiso calc R 1 . .
    H H29C 0.4025 0.2751 1.1502 0.045 Uiso calc R 1 . .
    H H29B 0.2708 0.0483 1.0971 0.045 Uiso calc R 1 . .
    C C30 0.6642(4) 0.4834(3) 1.03546(11) 0.0385(4) Uani d . 1 . .
    H H30B 0.8099 0.5187 1.0070 0.058 Uiso calc R 1 . .
    H H30C 0.7004 0.5551 1.0933 0.058 Uiso calc R 1 . .
    H H30A 0.5587 0.5273 1.0055 0.058 Uiso calc R 1 . .
    C C31 0.2276(3) -0.3154(3) 0.19751(10) 0.0283(4) Uani d . 1 . .
    H H31B 0.3059 -0.2873 0.1453 0.043 Uiso calc R 1 . .
    H H31A 0.0790 -0.3013 0.1929 0.043 Uiso calc R 1 . .
    H H31C 0.1965 -0.4573 0.2075 0.043 Uiso calc R 1 . .
    O O1 0.37357(19) -0.17199(17) 0.26493(7) 0.0247(2) Uani d . 1 . .
loop_
    _atom_site_aniso_label
    _atom_site_aniso_U_11
    _atom_site_aniso_U_22
    _atom_site_aniso_U_33
    _atom_site_aniso_U_12
    _atom_site_aniso_U_13
    _atom_site_aniso_U_23
    C1 0.0232(8) 0.0137(7) 0.0171(7) 0.0071(6) 0.0013(6) 0.0005(5)
    C2 0.0255(8) 0.0165(7) 0.0180(7) 0.0104(6) 0.0000(6) -0.0020(5)
    C3 0.0238(8) 0.0222(7) 0.0143(6) 0.0132(6) 0.0022(5) -0.0010(5)
    C4 0.0239(8) 0.0176(7) 0.0139(6) 0.0100(6) 0.0027(5) 0.0027(5)
    C5 0.0163(7) 0.0152(6) 0.0149(6) 0.0074(6) 0.0032(5) 0.0016(5)
    C6 0.0249(8) 0.0139(7) 0.0173(7) 0.0047(6) 0.0042(6) 0.0031(5)
    C7 0.0280(8) 0.0116(6) 0.0167(6) 0.0048(6) 0.0048(6) 0.0012(5)
    C8 0.0167(7) 0.0137(6) 0.0143(6) 0.0053(5) 0.0009(5) 0.0023(5)
    C9 0.0170(7) 0.0135(6) 0.0149(6) 0.0071(6) 0.0000(5) 0.0010(5)
    C10 0.0156(7) 0.0140(6) 0.0167(6) 0.0066(6) 0.0008(5) 0.0011(5)
    C11 0.0210(7) 0.0151(7) 0.0174(6) 0.0031(6) 0.0015(6) -0.0021(5)
    C12 0.0193(7) 0.0153(6) 0.0196(7) 0.0019(6) 0.0041(6) 0.0010(5)
    C13 0.0143(7) 0.0143(6) 0.0166(6) 0.0048(6) 0.0019(5) 0.0025(5)
    C14 0.0141(7) 0.0129(6) 0.0151(6) 0.0043(5) 0.0013(5) 0.0013(5)
    C15 0.0179(7) 0.0147(7) 0.0164(7) 0.0028(6) 0.0030(5) 0.0001(5)
    C16 0.0183(7) 0.0186(7) 0.0163(6) 0.0047(6) 0.0012(5) -0.0019(5)
    C17 0.0151(7) 0.0225(7) 0.0139(6) 0.0082(6) 0.0002(5) 0.0000(5)
    C18 0.0151(7) 0.0181(7) 0.0165(7) 0.0067(6) 0.0022(5) 0.0023(5)
    C19 0.0324(9) 0.0232(7) 0.0217(7) 0.0101(7) 0.0095(6) 0.0054(6)
    C20 0.0356(9) 0.0290(8) 0.0215(7) 0.0128(7) 0.0106(7) 0.0067(6)
    C21 0.0181(7) 0.0262(8) 0.0145(6) 0.0106(6) 0.0008(5) 0.0021(5)
    C22 0.0242(8) 0.0374(9) 0.0151(6) 0.0163(7) -0.0018(6) -0.0004(6)
    C23 0.0421(10) 0.0224(7) 0.0180(7) 0.0163(7) 0.0038(6) 0.0044(6)
    C24 0.0250(8) 0.0253(7) 0.0216(7) 0.0095(6) 0.0091(6) 0.0026(6)
    C25 0.0231(7) 0.0236(7) 0.0179(6) 0.0146(6) 0.0004(5) 0.0024(5)
    C26 0.0258(8) 0.0215(7) 0.0191(6) 0.0139(6) 0.0050(6) 0.0056(5)
    C27 0.0205(7) 0.0231(7) 0.0173(6) 0.0120(6) 0.0024(5) 0.0034(5)
    C28 0.0208(8) 0.0415(9) 0.0191(7) 0.0172(7) -0.0007(6) 0.0021(6)
    C29 0.0354(9) 0.0415(9) 0.0166(7) 0.0205(8) 0.0048(6) 0.0015(6)
    C30 0.0439(11) 0.0391(10) 0.0198(8) 0.0078(8) 0.0042(7) -0.0077(7)
    C31 0.0282(9) 0.0290(8) 0.0236(7) 0.0094(7) -0.0047(6) -0.0015(6)
    O1 0.0263(6) 0.0291(6) 0.0206(5) 0.0161(5) -0.0056(4) -0.0052(4)
_geom_special_details
;
All e.s.d.'s (except the e.s.d. in the dihedral angle between two l.s. planes)
are estimated using the full covariance matrix. The cell e.s.d.'s are taken
into account individually in the estimation of e.s.d.'s in distances, angles
and torsion angles; correlations between e.s.d.'s in cell parameters are only
used when they are defined by crystal symmetry. An approximate (isotropic)
treatment of cell e.s.d.'s is used for estimating e.s.d.'s involving l.s.
planes.
;
loop_
    _geom_bond_atom_site_label_1
    _geom_bond_atom_site_label_2
    _geom_bond_site_symmetry_2
    _geom_bond_distance
    _geom_bond_publ_flag
    C1 C2 . 1.5324(19) ?
    C1 C10 . 1.5405(18) ?
    C2 C3 . 1.522(2) ?
    C3 O1 . 1.4333(17) ?
    C3 C4 . 1.541(2) ?
    C4 C23 . 1.5374(19) ?
    C4 C24 . 1.540(2) ?
    C4 C5 . 1.5625(18) ?
    C5 C6 . 1.5310(18) ?
    C5 C10 . 1.5596(18) ?
    C6 C7 . 1.5238(19) ?
    C7 C8 . 1.5420(18) ?
    C8 C9 . 1.5276(17) ?
    C8 C14 . 1.5540(18) ?
    C9 C11 . 1.337(2) ?
    C9 C10 . 1.5441(18) ?
    C10 C25 . 1.5518(18) ?
    C11 C12 . 1.5081(19) ?
    C12 C13 . 1.5398(19) ?
    C13 C18 . 1.5389(18) ?
    C13 C26 . 1.5475(18) ?
    C13 C14 . 1.5681(17) ?
    C14 C15 . 1.5433(18) ?
    C14 C27 . 1.5459(18) ?
    C15 C16 . 1.5408(18) ?
    C16 C17 . 1.532(2) ?
    C17 C28 . 1.5416(19) ?
    C17 C18 . 1.5542(18) ?
    C17 C21 . 1.559(2) ?
    C18 C19 . 1.530(2) ?
    C19 C20 . 1.551(2) ?
    C20 C21 . 1.552(2) ?
    C21 C22 . 1.5389(18) ?
    C22 C30 . 1.528(3) ?
    C22 C29 . 1.531(2) ?
    C31 O1 . 1.4081(17) ?
    C1 H1B . 0.9900 ?
    C1 H1A . 0.9900 ?
    C2 H2B . 0.9900 ?
    C2 H2A . 0.9900 ?
    C3 H3 . 1.0000 ?
    C5 H5 . 1.0000 ?
    C6 H6B . 0.9900 ?
    C6 H6A . 0.9900 ?
    C7 H7A . 0.9900 ?
    C7 H7B . 0.9900 ?
    C8 H8 . 1.0000 ?
    C11 H11 . 0.9500 ?
    C12 H12B . 0.9900 ?
    C12 H12A . 0.9900 ?
    C15 H15B . 0.9900 ?
    C15 H15A . 0.9900 ?
    C16 H16B . 0.9900 ?
    C16 H16A . 0.9900 ?
    C18 H18 . 1.0000 ?
    C19 H19B . 0.9900 ?
    C19 H19A . 0.9900 ?
    C20 H20B . 0.9900 ?
    C20 H20A . 0.9900 ?
    C21 H21 . 1.0000 ?
    C22 H22 . 1.0000 ?
    C23 H23A . 0.9800 ?
    C23 H23C . 0.9800 ?
    C23 H23B . 0.9800 ?
    C24 H24C . 0.9800 ?
    C24 H24B . 0.9800 ?
    C24 H24A . 0.9800 ?
    C25 H25C . 0.9800 ?
    C25 H25B . 0.9800 ?
    C25 H25A . 0.9800 ?
    C26 H26C . 0.9800 ?
    C26 H26B . 0.9800 ?
    C26 H26A . 0.9800 ?
    C27 H27B . 0.9800 ?
    C27 H27C . 0.9800 ?
    C27 H27A . 0.9800 ?
    C28 H28B . 0.9800 ?
    C28 H28C . 0.9800 ?
    C28 H28A . 0.9800 ?
    C29 H29A . 0.9800 ?
    C29 H29C . 0.9800 ?
    C29 H29B . 0.9800 ?
    C30 H30B . 0.9800 ?
    C30 H30C . 0.9800 ?
    C30 H30A . 0.9800 ?
    C31 H31B . 0.9800 ?
    C31 H31A . 0.9800 ?
    C31 H31C . 0.9800 ?
loop_
    _geom_angle_atom_site_label_1
    _geom_angle_atom_site_label_2
    _geom_angle_atom_site_label_3
    _geom_angle_site_symmetry_1
    _geom_angle_site_symmetry_3
    _geom_angle
    _geom_angle_publ_flag
    C2 C1 C10 . . 112.49(11) ?
    C3 C2 C1 . . 111.47(11) ?
    O1 C3 C2 . . 110.02(12) ?
    O1 C3 C4 . . 108.37(10) ?
    C2 C3 C4 . . 112.71(11) ?
    C23 C4 C24 . . 107.02(13) ?
    C23 C4 C3 . . 107.93(11) ?
    C24 C4 C3 . . 108.99(11) ?
    C23 C4 C5 . . 109.08(11) ?
    C24 C4 C5 . . 113.95(11) ?
    C3 C4 C5 . . 109.68(11) ?
    C6 C5 C10 . . 110.54(10) ?
    C6 C5 C4 . . 113.02(11) ?
    C10 C5 C4 . . 116.75(10) ?
    C7 C6 C5 . . 110.12(12) ?
    C6 C7 C8 . . 112.85(11) ?
    C9 C8 C7 . . 110.87(10) ?
    C9 C8 C14 . . 112.63(11) ?
    C7 C8 C14 . . 112.86(10) ?
    C11 C9 C8 . . 121.21(12) ?
    C11 C9 C10 . . 122.38(11) ?
    C8 C9 C10 . . 116.10(11) ?
    C1 C10 C9 . . 111.82(11) ?
    C1 C10 C25 . . 108.20(11) ?
    C9 C10 C25 . . 105.67(10) ?
    C1 C10 C5 . . 108.28(10) ?
    C9 C10 C5 . . 108.41(10) ?
    C25 C10 C5 . . 114.52(11) ?
    C9 C11 C12 . . 124.77(12) ?
    C11 C12 C13 . . 111.37(12) ?
    C18 C13 C12 . . 110.26(11) ?
    C18 C13 C26 . . 111.86(11) ?
    C12 C13 C26 . . 106.74(11) ?
    C18 C13 C14 . . 108.59(10) ?
    C12 C13 C14 . . 107.04(10) ?
    C26 C13 C14 . . 112.23(11) ?
    C15 C14 C27 . . 107.89(10) ?
    C15 C14 C8 . . 111.00(11) ?
    C27 C14 C8 . . 108.65(10) ?
    C15 C14 C13 . . 109.22(10) ?
    C27 C14 C13 . . 111.49(11) ?
    C8 C14 C13 . . 108.61(10) ?
    C16 C15 C14 . . 113.60(11) ?
    C17 C16 C15 . . 112.21(11) ?
    C16 C17 C28 . . 109.54(13) ?
    C16 C17 C18 . . 107.77(10) ?
    C28 C17 C18 . . 115.07(11) ?
    C16 C17 C21 . . 116.94(11) ?
    C28 C17 C21 . . 109.01(11) ?
    C18 C17 C21 . . 98.36(11) ?
    C19 C18 C13 . . 120.14(11) ?
    C19 C18 C17 . . 104.13(11) ?
    C13 C18 C17 . . 117.98(11) ?
    C18 C19 C20 . . 102.56(12) ?
    C19 C20 C21 . . 107.16(12) ?
    C22 C21 C20 . . 112.19(12) ?
    C22 C21 C17 . . 120.19(12) ?
    C20 C21 C17 . . 103.53(11) ?
    C30 C22 C29 . . 109.14(13) ?
    C30 C22 C21 . . 113.42(13) ?
    C29 C22 C21 . . 109.97(13) ?
    C31 O1 C3 . . 113.55(11) ?
    C2 C1 H1B . . 109.1 ?
    C10 C1 H1B . . 109.1 ?
    C2 C1 H1A . . 109.1 ?
    C10 C1 H1A . . 109.1 ?
    H1B C1 H1A . . 107.8 ?
    C3 C2 H2B . . 109.3 ?
    C1 C2 H2B . . 109.3 ?
    C3 C2 H2A . . 109.3 ?
    C1 C2 H2A . . 109.3 ?
    H2B C2 H2A . . 108.0 ?
    O1 C3 H3 . . 108.6 ?
    C2 C3 H3 . . 108.6 ?
    C4 C3 H3 . . 108.6 ?
    C6 C5 H5 . . 105.1 ?
    C10 C5 H5 . . 105.1 ?
    C4 C5 H5 . . 105.1 ?
    C7 C6 H6B . . 109.6 ?
    C5 C6 H6B . . 109.6 ?
    C7 C6 H6A . . 109.6 ?
    C5 C6 H6A . . 109.6 ?
    H6B C6 H6A . . 108.2 ?
    C6 C7 H7A . . 109.0 ?
    C8 C7 H7A . . 109.0 ?
    C6 C7 H7B . . 109.0 ?
    C8 C7 H7B . . 109.0 ?
    H7A C7 H7B . . 107.8 ?
    C9 C8 H8 . . 106.7 ?
    C7 C8 H8 . . 106.7 ?
    C14 C8 H8 . . 106.7 ?
    C9 C11 H11 . . 117.6 ?
    C12 C11 H11 . . 117.6 ?
    C11 C12 H12B . . 109.4 ?
    C13 C12 H12B . . 109.4 ?
    C11 C12 H12A . . 109.4 ?
    C13 C12 H12A . . 109.4 ?
    H12B C12 H12A . . 108.0 ?
    C16 C15 H15B . . 108.8 ?
    C14 C15 H15B . . 108.8 ?
    C16 C15 H15A . . 108.8 ?
    C14 C15 H15A . . 108.8 ?
    H15B C15 H15A . . 107.7 ?
    C17 C16 H16B . . 109.2 ?
    C15 C16 H16B . . 109.2 ?
    C17 C16 H16A . . 109.2 ?
    C15 C16 H16A . . 109.2 ?
    H16B C16 H16A . . 107.9 ?
    C19 C18 H18 . . 104.2 ?
    C13 C18 H18 . . 104.2 ?
    C17 C18 H18 . . 104.2 ?
    C18 C19 H19B . . 111.3 ?
    C20 C19 H19B . . 111.3 ?
    C18 C19 H19A . . 111.3 ?
    C20 C19 H19A . . 111.3 ?
    H19B C19 H19A . . 109.2 ?
    C19 C20 H20B . . 110.3 ?
    C21 C20 H20B . . 110.3 ?
    C19 C20 H20A . . 110.3 ?
    C21 C20 H20A . . 110.3 ?
    H20B C20 H20A . . 108.5 ?
    C22 C21 H21 . . 106.7 ?
    C20 C21 H21 . . 106.7 ?
    C17 C21 H21 . . 106.7 ?
    C30 C22 H22 . . 108.1 ?
    C29 C22 H22 . . 108.1 ?
    C21 C22 H22 . . 108.1 ?
    C4 C23 H23A . . 109.5 ?
    C4 C23 H23C . . 109.5 ?
    H23A C23 H23C . . 109.5 ?
    C4 C23 H23B . . 109.5 ?
    H23A C23 H23B . . 109.5 ?
    H23C C23 H23B . . 109.5 ?
    C4 C24 H24C . . 109.5 ?
    C4 C24 H24B . . 109.5 ?
    H24C C24 H24B . . 109.5 ?
    C4 C24 H24A . . 109.5 ?
    H24C C24 H24A . . 109.5 ?
    H24B C24 H24A . . 109.5 ?
    C10 C25 H25C . . 109.5 ?
    C10 C25 H25B . . 109.5 ?
    H25C C25 H25B . . 109.5 ?
    C10 C25 H25A . . 109.5 ?
    H25C C25 H25A . . 109.5 ?
    H25B C25 H25A . . 109.5 ?
    C13 C26 H26C . . 109.5 ?
    C13 C26 H26B . . 109.5 ?
    H26C C26 H26B . . 109.5 ?
    C13 C26 H26A . . 109.5 ?
    H26C C26 H26A . . 109.5 ?
    H26B C26 H26A . . 109.5 ?
    C14 C27 H27B . . 109.5 ?
    C14 C27 H27C . . 109.5 ?
    H27B C27 H27C . . 109.5 ?
    C14 C27 H27A . . 109.5 ?
    H27B C27 H27A . . 109.5 ?
    H27C C27 H27A . . 109.5 ?
    C17 C28 H28B . . 109.5 ?
    C17 C28 H28C . . 109.5 ?
    H28B C28 H28C . . 109.5 ?
    C17 C28 H28A . . 109.5 ?
    H28B C28 H28A . . 109.5 ?
    H28C C28 H28A . . 109.5 ?
    C22 C29 H29A . . 109.5 ?
    C22 C29 H29C . . 109.5 ?
    H29A C29 H29C . . 109.5 ?
    C22 C29 H29B . . 109.5 ?
    H29A C29 H29B . . 109.5 ?
    H29C C29 H29B . . 109.5 ?
    C22 C30 H30B . . 109.5 ?
    C22 C30 H30C . . 109.5 ?
    H30B C30 H30C . . 109.5 ?
    C22 C30 H30A . . 109.5 ?
    H30B C30 H30A . . 109.5 ?
    H30C C30 H30A . . 109.5 ?
    O1 C31 H31B . . 109.5 ?
    O1 C31 H31A . . 109.5 ?
    H31B C31 H31A . . 109.5 ?
    O1 C31 H31C . . 109.5 ?
    H31B C31 H31C . . 109.5 ?
    H31A C31 H31C . . 109.5 ?
loop_
    _geom_torsion_atom_site_label_1
    _geom_torsion_atom_site_label_2
    _geom_torsion_atom_site_label_3
    _geom_torsion_atom_site_label_4
    _geom_torsion_site_symmetry_1
    _geom_torsion_site_symmetry_2
    _geom_torsion_site_symmetry_3
    _geom_torsion_site_symmetry_4
    _geom_torsion
    _geom_torsion_publ_flag
    C10 C1 C2 C3 . . . . -59.20(15) ?
    C1 C2 C3 O1 . . . . -63.96(15) ?
    C1 C2 C3 C4 . . . . 57.11(16) ?
    O1 C3 C4 C23 . . . . -47.33(15) ?
    C2 C3 C4 C23 . . . . -169.34(12) ?
    O1 C3 C4 C24 . . . . -163.22(11) ?
    C2 C3 C4 C24 . . . . 74.77(15) ?
    O1 C3 C4 C5 . . . . 71.40(13) ?
    C2 C3 C4 C5 . . . . -50.61(14) ?
    C23 C4 C5 C6 . . . . -63.07(15) ?
    C24 C4 C5 C6 . . . . 56.44(15) ?
    C3 C4 C5 C6 . . . . 178.92(11) ?
    C23 C4 C5 C10 . . . . 167.06(12) ?
    C24 C4 C5 C10 . . . . -73.43(15) ?
    C3 C4 C5 C10 . . . . 49.05(15) ?
    C10 C5 C6 C7 . . . . -61.27(14) ?
    C4 C5 C6 C7 . . . . 165.77(11) ?
    C5 C6 C7 C8 . . . . 57.48(15) ?
    C6 C7 C8 C9 . . . . -49.90(16) ?
    C6 C7 C8 C14 . . . . -177.32(11) ?
    C7 C8 C9 C11 . . . . -137.79(14) ?
    C14 C8 C9 C11 . . . . -10.25(17) ?
    C7 C8 C9 C10 . . . . 48.41(15) ?
    C14 C8 C9 C10 . . . . 175.96(10) ?
    C2 C1 C10 C9 . . . . 173.16(10) ?
    C2 C1 C10 C25 . . . . -70.88(14) ?
    C2 C1 C10 C5 . . . . 53.79(14) ?
    C11 C9 C10 C1 . . . . 15.03(17) ?
    C8 C9 C10 C1 . . . . -171.26(11) ?
    C11 C9 C10 C25 . . . . -102.47(15) ?
    C8 C9 C10 C25 . . . . 71.24(13) ?
    C11 C9 C10 C5 . . . . 134.32(14) ?
    C8 C9 C10 C5 . . . . -51.97(14) ?
    C6 C5 C10 C1 . . . . 178.59(11) ?
    C4 C5 C10 C1 . . . . -50.38(14) ?
    C6 C5 C10 C9 . . . . 57.09(14) ?
    C4 C5 C10 C9 . . . . -171.88(11) ?
    C6 C5 C10 C25 . . . . -60.60(14) ?
    C4 C5 C10 C25 . . . . 70.43(15) ?
    C8 C9 C11 C12 . . . . -5.5(2) ?
    C10 C9 C11 C12 . . . . 167.90(13) ?
    C9 C11 C12 C13 . . . . -16.42(19) ?
    C11 C12 C13 C18 . . . . 169.17(11) ?
    C11 C12 C13 C26 . . . . -69.12(14) ?
    C11 C12 C13 C14 . . . . 51.23(14) ?
    C9 C8 C14 C15 . . . . 165.96(10) ?
    C7 C8 C14 C15 . . . . -67.56(14) ?
    C9 C8 C14 C27 . . . . -75.56(13) ?
    C7 C8 C14 C27 . . . . 50.92(14) ?
    C9 C8 C14 C13 . . . . 45.87(13) ?
    C7 C8 C14 C13 . . . . 172.36(11) ?
    C18 C13 C14 C15 . . . . 53.03(13) ?
    C12 C13 C14 C15 . . . . 172.05(11) ?
    C26 C13 C14 C15 . . . . -71.16(13) ?
    C18 C13 C14 C27 . . . . -66.11(13) ?
    C12 C13 C14 C27 . . . . 52.92(13) ?
    C26 C13 C14 C27 . . . . 169.71(11) ?
    C18 C13 C14 C8 . . . . 174.21(10) ?
    C12 C13 C14 C8 . . . . -66.76(12) ?
    C26 C13 C14 C8 . . . . 50.03(13) ?
    C27 C14 C15 C16 . . . . 63.76(14) ?
    C8 C14 C15 C16 . . . . -177.30(10) ?
    C13 C14 C15 C16 . . . . -57.58(14) ?
    C14 C15 C16 C17 . . . . 57.96(15) ?
    C15 C16 C17 C28 . . . . 74.67(14) ?
    C15 C16 C17 C18 . . . . -51.19(14) ?
    C15 C16 C17 C21 . . . . -160.71(12) ?
    C12 C13 C18 C19 . . . . 59.69(16) ?
    C26 C13 C18 C19 . . . . -58.92(17) ?
    C14 C13 C18 C19 . . . . 176.68(12) ?
    C12 C13 C18 C17 . . . . -171.39(11) ?
    C26 C13 C18 C17 . . . . 69.99(15) ?
    C14 C13 C18 C17 . . . . -54.41(14) ?
    C16 C17 C18 C19 . . . . -171.12(12) ?
    C28 C17 C18 C19 . . . . 66.36(15) ?
    C21 C17 C18 C19 . . . . -49.26(12) ?
    C16 C17 C18 C13 . . . . 52.82(14) ?
    C28 C17 C18 C13 . . . . -69.71(16) ?
    C21 C17 C18 C13 . . . . 174.68(11) ?
    C13 C18 C19 C20 . . . . 171.98(12) ?
    C17 C18 C19 C20 . . . . 37.10(15) ?
    C18 C19 C20 C21 . . . . -10.02(17) ?
    C19 C20 C21 C22 . . . . -151.34(13) ?
    C19 C20 C21 C17 . . . . -20.29(16) ?
    C16 C17 C21 C22 . . . . -77.55(16) ?
    C28 C17 C21 C22 . . . . 47.34(17) ?
    C18 C17 C21 C22 . . . . 167.58(12) ?
    C16 C17 C21 C20 . . . . 156.35(12) ?
    C28 C17 C21 C20 . . . . -78.77(15) ?
    C18 C17 C21 C20 . . . . 41.47(13) ?
    C20 C21 C22 C30 . . . . 179.12(14) ?
    C17 C21 C22 C30 . . . . 57.15(18) ?
    C20 C21 C22 C29 . . . . -58.36(16) ?
    C17 C21 C22 C29 . . . . 179.67(13) ?
    C2 C3 O1 C31 . . . . -79.35(14) ?
    C4 C3 O1 C31 . . . . 157.01(12) ?
_iucr_refine_instructions_details
;
TITL arborinol methyl ether in P1 #1
CELL 1.54184 6.268437 7.116206 16.081353 96.812 91.0792 114.3966
ZERR 1 0.000217 0.000268 0.000492 0.0028 0.0026 0.0035
LATT -1
SFAC C H O
UNIT 31 52 1
ACTA
L.S. 8
PLAN  20
SIZE 0.6 0.5 0.4
TEMP -153
CONF
BOND
FMAP 2.0
SHEL 999 0.82
WGHT    0.068500    0.118800
FVAR       1.82326
C1    1    0.513783   -0.335790    0.407414    11.00000    0.02317    0.01374 =
         0.01710    0.00048    0.00135    0.00710
AFIX  23
H1B   2    0.505025   -0.457684    0.433549    11.00000   -1.20000
H1A   2    0.355245   -0.337031    0.405688    11.00000   -1.20000
AFIX   0
C2    1    0.586384   -0.355773    0.317488    11.00000    0.02554    0.01645 =
         0.01796   -0.00197    0.00003    0.01044
AFIX  23
H2B   2    0.741174   -0.362198    0.318787    11.00000   -1.20000
H2A   2    0.470577   -0.487075    0.285192    11.00000   -1.20000
AFIX   0
C3    1    0.601108   -0.172838    0.273797    11.00000    0.02382    0.02218 =
         0.01428   -0.00104    0.00223    0.01321
AFIX  13
H3    2    0.656099   -0.189264    0.216541    11.00000   -1.20000
AFIX   0
C4    1    0.772140    0.039013    0.321719    11.00000    0.02394    0.01755 =
         0.01385    0.00270    0.00270    0.01001
C5    1    0.714835    0.053821    0.415763    11.00000    0.01629    0.01524 =
         0.01488    0.00160    0.00316    0.00739
AFIX  13
H5    2    0.557064    0.057514    0.414903    11.00000   -1.20000
AFIX   0
C6    1    0.880392    0.258791    0.468364    11.00000    0.02488    0.01392 =
         0.01733    0.00313    0.00423    0.00474
AFIX  23
H6B   2    1.036202    0.257831    0.478457    11.00000   -1.20000
H6A   2    0.901158    0.376695    0.437405    11.00000   -1.20000
AFIX   0
C7    1    0.779881    0.287102    0.552071    11.00000    0.02799    0.01160 =
         0.01672    0.00118    0.00475    0.00476
AFIX  23
H7A   2    0.630304    0.299262    0.541486    11.00000   -1.20000
H7B   2    0.890692    0.418646    0.585720    11.00000   -1.20000
AFIX   0
C8    1    0.734846    0.105672    0.603057    11.00000    0.01675    0.01370 =
         0.01426    0.00225    0.00090    0.00525
AFIX  13
H8    2    0.891977    0.109831    0.618818    11.00000   -1.20000
AFIX   0
C9    1    0.595722   -0.103952    0.548867    11.00000    0.01697    0.01348 =
         0.01492    0.00096   -0.00003    0.00708
C10   1    0.686411   -0.134917    0.461982    11.00000    0.01555    0.01403 =
         0.01669    0.00114    0.00078    0.00660
C11   1    0.420201   -0.257301    0.578883    11.00000    0.02105    0.01506 =
         0.01736   -0.00209    0.00147    0.00314
AFIX  43
H11   2    0.330652   -0.379720    0.540994    11.00000   -1.20000
AFIX   0
C12   1    0.353997   -0.250128    0.668499    11.00000    0.01933    0.01529 =
         0.01956    0.00104    0.00412    0.00194
AFIX  23
H12B  2    0.320515   -0.385931    0.687780    11.00000   -1.20000
H12A  2    0.209374   -0.226209    0.671348    11.00000   -1.20000
AFIX   0
C13   1    0.552055   -0.075921    0.726989    11.00000    0.01430    0.01434 =
         0.01656    0.00255    0.00191    0.00482
C14   1    0.621528    0.129385    0.686500    11.00000    0.01413    0.01289 =
         0.01512    0.00132    0.00127    0.00434
C15   1    0.794554    0.315205    0.748542    11.00000    0.01795    0.01467 =
         0.01642    0.00008    0.00297    0.00278
AFIX  23
H15B  2    0.940725    0.296307    0.757566    11.00000   -1.20000
H15A  2    0.835577    0.444613    0.723051    11.00000   -1.20000
AFIX   0
C16   1    0.696883    0.341081    0.834268    11.00000    0.01832    0.01861 =
         0.01626   -0.00189    0.00121    0.00468
AFIX  23
H16B  2    0.817538    0.461189    0.870950    11.00000   -1.20000
H16A  2    0.558106    0.371638    0.826082    11.00000   -1.20000
AFIX   0
C17   1    0.626329    0.145931    0.877733    11.00000    0.01511    0.02251 =
         0.01386   -0.00001    0.00023    0.00822
C18   1    0.463611   -0.044090    0.813858    11.00000    0.01510    0.01809 =
         0.01647    0.00227    0.00218    0.00675
AFIX  13
H18   2    0.324373   -0.014491    0.801637    11.00000   -1.20000
AFIX   0
C19   1    0.370679   -0.223911    0.866120    11.00000    0.03238    0.02316 =
         0.02166    0.00543    0.00955    0.01010
AFIX  23
H19B  2    0.485419   -0.284613    0.872778    11.00000   -1.20000
H19A  2    0.219791   -0.334813    0.840358    11.00000   -1.20000
AFIX   0
C20   1    0.337594   -0.116023    0.951406    11.00000    0.03557    0.02904 =
         0.02146    0.00669    0.01055    0.01283
AFIX  23
H20B  2    0.412874   -0.151303    0.998152    11.00000   -1.20000
H20A  2    0.168373   -0.162555    0.959991    11.00000   -1.20000
AFIX   0
C21   1    0.454213    0.122318    0.948553    11.00000    0.01806    0.02623 =
         0.01447    0.00207    0.00085    0.01061
AFIX  13
H21   2    0.328634    0.160698    0.927359    11.00000   -1.20000
AFIX   0
C22   1    0.544929    0.248067    1.036373    11.00000    0.02417    0.03741 =
         0.01512   -0.00039   -0.00185    0.01629
AFIX  13
H22   2    0.662577    0.204245    1.060533    11.00000   -1.20000
AFIX   0
C23   1    0.737410    0.211088    0.281678    11.00000    0.04207    0.02238 =
         0.01803    0.00444    0.00381    0.01632
AFIX 137
H23A  2    0.742658    0.186341    0.220646    11.00000   -1.50000
H23C  2    0.862683    0.346886    0.304113    11.00000   -1.50000
H23B  2    0.584752    0.209726    0.294750    11.00000   -1.50000
AFIX   0
C24   1    1.026012    0.067284    0.309106    11.00000    0.02499    0.02534 =
         0.02163    0.00256    0.00906    0.00951
AFIX 137
H24C  2    1.049060   -0.049936    0.327477    11.00000   -1.50000
H24B  2    1.135825    0.197668    0.342276    11.00000   -1.50000
H24A  2    1.054710    0.072112    0.249537    11.00000   -1.50000
AFIX   0
C25   1    0.918273   -0.157460    0.479810    11.00000    0.02315    0.02360 =
         0.01788    0.00242    0.00042    0.01456
AFIX 137
H25C  2    0.894239   -0.255205    0.520524    11.00000   -1.50000
H25B  2    1.042035   -0.021249    0.502714    11.00000   -1.50000
H25A  2    0.964969   -0.210161    0.427449    11.00000   -1.50000
AFIX   0
C26   1    0.756940   -0.142883    0.732273    11.00000    0.02581    0.02155 =
         0.01911    0.00564    0.00497    0.01387
AFIX 137
H26C  2    0.724316   -0.244197    0.771925    11.00000   -1.50000
H26B  2    0.903065   -0.020452    0.751591    11.00000   -1.50000
H26A  2    0.773188   -0.206407    0.676649    11.00000   -1.50000
AFIX   0
C27   1    0.404647    0.172323    0.666986    11.00000    0.02049    0.02307 =
         0.01732    0.00342    0.00241    0.01203
AFIX 137
H27B  2    0.456495    0.315011    0.654011    11.00000   -1.50000
H27C  2    0.310896    0.155332    0.715916    11.00000   -1.50000
H27A  2    0.309066    0.073844    0.618662    11.00000   -1.50000
AFIX   0
C28   1    0.848753    0.131691    0.912997    11.00000    0.02078    0.04151 =
         0.01913    0.00209   -0.00074    0.01723
AFIX 137
H28B  2    0.804790   -0.001963    0.934176    11.00000   -1.50000
H28C  2    0.927141    0.245854    0.958888    11.00000   -1.50000
H28A  2    0.955729    0.142129    0.868347    11.00000   -1.50000
AFIX   0
C29   1    0.342411    0.198157    1.093896    11.00000    0.03540    0.04155 =
         0.01662    0.00155    0.00482    0.02052
AFIX 137
H29A  2    0.224276    0.239177    1.071204    11.00000   -1.50000
H29C  2    0.402537    0.275075    1.150191    11.00000   -1.50000
H29B  2    0.270762    0.048265    1.097119    11.00000   -1.50000
AFIX   0
C30   1    0.664160    0.483400    1.035464    11.00000    0.04386    0.03913 =
         0.01984   -0.00769    0.00423    0.00784
AFIX 137
H30B  2    0.809858    0.518748    1.006987    11.00000   -1.50000
H30C  2    0.700406    0.555109    1.093288    11.00000   -1.50000
H30A  2    0.558672    0.527252    1.005533    11.00000   -1.50000
AFIX   0
C31   1    0.227628   -0.315374    0.197508    11.00000    0.02815    0.02905 =
         0.02359   -0.00146   -0.00469    0.00940
AFIX 137
H31B  2    0.305897   -0.287322    0.145279    11.00000   -1.50000
H31A  2    0.078963   -0.301289    0.192856    11.00000   -1.50000
H31C  2    0.196456   -0.457304    0.207462    11.00000   -1.50000
AFIX   0
O1    3    0.373569   -0.171988    0.264935    11.00000    0.02629    0.02912 =
         0.02062   -0.00517   -0.00562    0.01611
HKLF 4
REM  ACK01_0519 in P1 #1
REM R1 =  0.0359 for   4408 Fo > 4sig(Fo)  and  0.0359 for all   4415 data
REM    298 parameters refined using      3 restraints
END
WGHT      0.0685      0.1188
REM Highest difference peak  0.272,  deepest hole -0.175,  1-sigma level  0.037
Q1    1   0.5570  0.1487  0.9176  11.00000  0.05    0.27
Q2    1   0.5839  0.0268  0.7045  11.00000  0.05    0.26
Q3    1   0.7587  0.0544  0.3699  11.00000  0.05    0.25
Q4    1   0.6507  0.0084  0.5720  11.00000  0.05    0.24
Q5    1   0.6585  0.1074  0.6441  11.00000  0.05    0.23
Q6    1   0.6285 -0.1159  0.5030  11.00000  0.05    0.23
Q7    1   0.5109 -0.0546  0.7749  11.00000  0.05    0.22
Q8    1   0.7434  0.1904  0.5778  11.00000  0.05    0.21
Q9    1   0.7359  0.3280  0.7897  11.00000  0.05    0.21
Q10   1   0.7105 -0.0347  0.4380  11.00000  0.05    0.21
Q11   1   0.5554  0.0554  0.8469  11.00000  0.05    0.21
Q12   1   0.8161  0.2733  0.5096  11.00000  0.05    0.20
Q13   1   0.7049  0.2188  0.7182  11.00000  0.05    0.20
Q14   1   0.5027  0.1381  0.6796  11.00000  0.05    0.20
Q15   1   0.6890 -0.0693  0.3017  11.00000  0.05    0.19
Q16   1   0.4951  0.1798  0.9919  11.00000  0.05    0.19
Q17   1   0.7335  0.1458  0.8942  11.00000  0.05    0.19
Q18   1   0.7919  0.1683  0.4402  11.00000  0.05    0.19
Q19   1   0.8005 -0.1345  0.4719  11.00000  0.05    0.18
Q20   1   0.6618 -0.0879  0.7307  11.00000  0.05    0.18
;
data_global
_journal_date_recd_electronic     2010-07-26
_journal_date_accepted     2010-08-02
_journal_name_full     'Acta Crystallographica, Section E'
_journal_year     2010
_journal_volume     66
_journal_issue      9
_journal_page_first     o2273
_journal_page_last     o2274
_journal_paper_category     QO
_journal_coeditor_code     SI2282
_publ_contact_author_name     'Xiaopeng Hu'
_publ_contact_author_address
;
School of Pharmaceutical Science, Sun Yat-sen University,
Guangzhou, 510006, China
;
_publ_contact_author_email     'huxpeng@mail.sysu.edu.cn'
_publ_contact_author_fax     ?
_publ_contact_author_phone     086-20-39943032
_publ_section_title
;
Arborinol methyl ether from <i>Areca catechu</i> L.
;
loop_
    _publ_author_name
    _publ_author_footnote
    _publ_author_address
    'He, Xixin' .
;
College of Chinese Materia Medica, Guangzhou University of Chinese Medicine,
Guangzhou 510006, People's Republic of China
;
    'Li, Yajun' .
;
College of Chinese Materia Medica, Guangzhou University of Chinese Medicine,
Guangzhou 510006, People's Republic of China
;
    'Zhang, Cuixian' .
;
College of Chinese Materia Medica, Guangzhou University of Chinese Medicine,
Guangzhou 510006, People's Republic of China
;
    'Hu, Xiaopeng' .
;
School of Pharmaceutical Science, Sun Yat-sen University, Guangzhou 510006,
People's Republic of China
;
