# Supplementary material for: Arborinol methyl ether from Areca catechu L
Source: Acta Crystallogr Sect E Struct Rep Online. 2010 Aug 11;66(Pt 9):o2273–4. doi: 10.1107/S1600536810030758 (PMC3007998; doi:10.1107/S1600536810030758)
Supplement: Supplementary file 2 [file e-66-o2273-Isup2.hkl]

data_I
 
_cell_length_a     6.2684 
_cell_length_b     7.1162 
_cell_length_c    16.0814 
_cell_angle_alpha  96.812 
_cell_angle_beta   91.079 
_cell_angle_gamma 114.397 
 
_shelx_F_squared_multiplier     1.000 
 
loop_ 
 _refln_index_h 
 _refln_index_k 
 _refln_index_l 
 _refln_F_squared_calc 
 _refln_F_squared_meas 
 _refln_F_squared_sigma 
 _refln_observed_status 
   1  -1 -19        0.15        0.44      0.25 o 
  -1   0 -19       16.63       17.17      0.14 o 
   0   0 -19       41.73       47.68      0.55 o 
   1   0 -19       22.13       25.43      0.19 o 
   2   0 -19        2.57        2.93      0.10 o 
  -1   1 -19       22.75       22.73      0.17 o 
   0   1 -19       17.75       18.42      0.16 o 
   1   1 -19        0.58        0.54      0.05 o 
  -1   2 -19       17.73       20.18      0.15 o 
   0   2 -19       10.45       10.54      0.17 o 
   1   2 -19       36.74       41.78      0.91 o 
  -1   3 -19        5.34        6.30      0.12 o 
   0  -2 -18       14.77       17.49      0.19 o 
   1  -2 -18       24.38       26.16      0.17 o 
   2  -2 -18       43.07       47.94      0.24 o 
  -1  -1 -18       28.85       31.57      0.27 o 
   0  -1 -18        7.19        7.60      0.12 o 
   1  -1 -18       20.52       23.57      0.15 o 
   2  -1 -18       12.03       12.59      0.13 o 
   3  -1 -18        9.14       10.75      0.15 o 
  -2   0 -18        2.46        1.70      0.07 o 
  -1   0 -18       19.13       19.15      0.55 o 
   0   0 -18       24.30       22.38      0.20 o 
   1   0 -18       21.69       23.19      0.19 o 
  -2   1 -18        1.36        1.58      0.05 o 
  -1   1 -18        6.43        6.70      0.12 o 
   0   1 -18        4.09        4.48      0.10 o 
   1   1 -18       13.52       13.08      0.21 o 
   2   1 -18       15.83       19.09      0.20 o 
  -2   2 -18       21.39       21.74      0.31 o 
  -1   2 -18        4.99        5.28      0.11 o 
   2   2 -18      118.73      135.81      0.47 o 
  -2   3 -18        7.33        7.55      0.11 o 
  -1   3 -18        0.91        1.07      0.07 o 
  -2   4 -18       14.49       15.78      0.18 o 
  -1   4 -18       20.88       24.35      0.34 o 
   1  -3 -17      103.18      110.18      0.36 o 
   2  -3 -17      118.86      129.10      0.51 o 
   3  -3 -17       37.43       42.42      0.32 o 
  -1  -2 -17        5.95        5.95      0.09 o 
   0  -2 -17       17.46       21.37      0.27 o 
   1  -2 -17       71.10       81.85      0.68 o 
   2  -2 -17       11.11       10.93      0.11 o 
   3  -2 -17       27.32       32.02      0.28 o 
  -2  -1 -17        8.16        8.59      0.13 o 
  -1  -1 -17        2.85        2.93      0.09 o 
   0  -1 -17       14.68       15.82      0.27 o 
   1  -1 -17        0.71        0.85      0.07 o 
   2  -1 -17       10.39       11.49      0.19 o 
  -2   0 -17       13.63       13.88      0.18 o 
  -1   0 -17        8.13        7.68      0.17 o 
   0   0 -17       26.99       27.24      0.43 o 
   1   0 -17       19.19       18.68      0.27 o 
   2   0 -17        8.18       10.38      0.18 o 
  -3   1 -17        9.91       10.43      0.17 o 
  -2   1 -17       30.45       29.70      0.41 o 
  -1   1 -17        8.06        8.72      0.14 o 
   0   1 -17        5.01        4.43      0.11 o 
  -3   2 -17       35.90       38.31      0.33 o 
  -2   2 -17        7.75        8.68      0.14 o 
  -1   2 -17       33.59       34.14      0.25 o 
   0   2 -17        9.43       12.64      0.22 o 
  -3   3 -17      110.11      121.39      0.58 o 
  -2   3 -17       73.07       76.99      0.35 o 
  -1   3 -17        4.79        5.24      0.11 o 
   0   3 -17       16.52       17.24      0.23 o 
  -3   4 -17        4.69        4.87      0.17 o 
  -2   4 -17       11.11       11.80      0.14 o 
  -1   4 -17       24.61       26.19      0.28 o 
   0   4 -17       27.08       33.53      0.28 o 
  -2   5 -17        8.23        9.50      0.17 o 
  -1   5 -17       22.13       22.63      0.22 o 
   1  -4 -16       24.02       23.95      0.22 o 
   2  -4 -16       60.37       61.67      0.38 o 
  -1  -3 -16       23.45       23.71      0.22 o 
   0  -3 -16       39.26       39.91      0.74 o 
   1  -3 -16        7.24        6.67      0.12 o 
   2  -3 -16       45.35       51.31      0.37 o 
   3  -3 -16       13.36       14.01      0.11 o 
   4  -3 -16        1.16        1.65      0.17 o 
  -2  -2 -16       11.94       12.40      0.16 o 
  -1  -2 -16        2.55        2.41      0.11 o 
   0  -2 -16       20.62       21.25      0.24 o 
   1  -2 -16       14.85       15.65      0.16 o 
   2  -2 -16       45.08       45.82      0.29 o 
   3  -2 -16        0.92        0.69      0.10 o 
   4  -2 -16        3.22        3.88      0.10 o 
  -2  -1 -16        3.48        4.30      0.13 o 
  -1  -1 -16       12.85       13.58      0.33 o 
   0  -1 -16       33.64       30.77      0.44 o 
   1  -1 -16       13.26       11.60      0.16 o 
   2  -1 -16       14.15       12.69      0.22 o 
   4  -1 -16        1.40        2.55      0.09 o 
  -3   0 -16        3.27        3.16      0.12 o 
  -2   0 -16        3.24        3.10      0.10 o 
  -1   0 -16       14.26       15.42      0.19 o 
   0   0 -16       20.02       17.93      0.20 o 
   1   0 -16       73.90       68.68      0.52 o 
   2   0 -16        7.27        6.90      0.17 o 
  -3   1 -16        3.65        3.70      0.14 o 
  -2   1 -16       98.61       98.65      1.33 o 
  -1   1 -16       21.68       21.61      0.22 o 
   0   1 -16        7.11        6.37      0.18 o 
  -4   2 -16       24.44       26.12      0.25 o 
  -3   2 -16      210.86      225.95      0.89 o 
  -2   2 -16      250.10      254.33      1.27 o 
  -1   2 -16        9.70        9.18      0.15 o 
   0   2 -16       20.30       20.25      0.28 o 
  -4   3 -16       34.36       35.62      0.20 o 
  -3   3 -16       39.06       43.38      0.73 o 
  -2   3 -16       18.44       18.45      0.28 o 
  -1   3 -16        5.13        5.33      0.17 o 
  -4   4 -16       17.85       16.39      0.17 o 
  -3   4 -16        7.78        7.62      0.12 o 
  -2   4 -16        7.41        7.89      0.19 o 
  -1   4 -16       12.20       11.92      0.22 o 
  -3   5 -16       12.56       12.88      0.13 o 
  -2   5 -16       15.18       16.29      0.23 o 
   0  -4 -15       21.82       23.28      0.23 o 
   1  -4 -15        4.80        5.44      0.12 o 
   2  -4 -15        3.52        3.53      0.14 o 
   3  -4 -15       14.61       17.50      0.26 o 
   4  -4 -15        3.64        3.38      0.09 o 
  -1  -3 -15        6.19        6.93      0.16 o 
   0  -3 -15       10.21       10.58      0.21 o 
   1  -3 -15       49.24       51.86      0.44 o 
   2  -3 -15       24.30       25.21      0.19 o 
   3  -3 -15        3.13        3.39      0.17 o 
   4  -3 -15       16.88       16.71      0.20 o 
  -2  -2 -15        0.62        0.70      0.06 o 
  -1  -2 -15       24.01       26.23      0.32 o 
   0  -2 -15       23.88       23.10      0.28 o 
   1  -2 -15       58.21       56.09      0.83 o 
   2  -2 -15       10.75       11.66      0.23 o 
   3  -2 -15       20.47       21.18      0.30 o 
   4  -2 -15       41.91       47.79      0.36 o 
  -3  -1 -15        6.35        5.81      0.14 o 
  -2  -1 -15        6.58        7.27      0.18 o 
  -1  -1 -15        3.74        3.90      0.18 o 
   0  -1 -15       22.45       22.29      0.23 o 
   1  -1 -15       13.55       10.89      0.23 o 
   2  -1 -15        8.66        9.38      0.21 o 
  -4   0 -15        0.72        0.73      0.07 o 
  -3   0 -15        9.70        8.79      0.20 o 
  -2   0 -15       32.99       30.43      0.36 o 
  -1   0 -15       23.36       20.93      0.58 o 
   0   0 -15      206.78      183.49      0.61 o 
   1   0 -15       91.37       83.27      0.58 o 
  -4   1 -15       36.59       37.39      0.32 o 
  -3   1 -15      204.82      206.97      0.89 o 
  -2   1 -15       95.25       90.59      0.45 o 
  -1   1 -15      452.53      417.15     12.05 o 
   0   1 -15      351.62      318.12      5.13 o 
   1   1 -15       44.95       42.83      0.36 o 
  -4   2 -15       74.28       76.69      0.48 o 
  -3   2 -15       14.85       15.46      0.27 o 
  -2   2 -15      104.99      100.80      0.93 o 
  -1   2 -15       91.06       87.06      2.26 o 
   0   2 -15       40.42       38.45      0.27 o 
  -4   3 -15       26.97       30.59      0.77 o 
  -3   3 -15      176.75      180.62      1.41 o 
  -2   3 -15       54.79       53.59      0.48 o 
  -4   4 -15       48.31       53.83      0.26 o 
  -3   4 -15       54.38       56.10      1.97 o 
  -2   4 -15       29.72       31.51      0.36 o 
  -4   5 -15       21.73       21.64      0.15 o 
  -3   5 -15        8.99        9.28      0.12 o 
  -2   5 -15        0.27        0.29      0.10 o 
  -3   6 -15       12.87       13.58      0.12 o 
  -2   6 -15       41.03       46.08      0.22 o 
   1  -5 -14       32.39       34.44      0.23 o 
   2  -5 -14        5.47        4.72      0.13 o 
   3  -5 -14        4.45        4.19      0.12 o 
  -1  -4 -14      151.75      163.62      0.59 o 
   0  -4 -14       58.83       61.67      0.43 o 
   1  -4 -14        6.81        6.44      0.10 o 
   2  -4 -14       40.01       39.82      0.28 o 
   3  -4 -14        1.99        2.65      0.07 o 
   4  -4 -14       54.95       53.52      0.86 o 
  -2  -3 -14       68.53       74.48      1.40 o 
  -1  -3 -14        8.39        8.59      0.18 o 
   0  -3 -14        6.51        6.11      0.19 o 
   1  -3 -14        1.95        2.07      0.22 o 
   2  -3 -14       52.17       53.50      0.38 o 
   3  -3 -14        8.27        7.79      0.14 o 
   4  -3 -14       18.97       21.72      0.26 o 
   5  -3 -14        7.24        7.60      0.14 o 
  -3  -2 -14       65.18       68.95      0.39 o 
  -2  -2 -14        9.61        8.39      0.18 o 
  -1  -2 -14       43.51       41.31      1.06 o 
   0  -2 -14       11.22       11.57      0.18 o 
   1  -2 -14       15.32       13.39      0.25 o 
   2  -2 -14        3.94        4.48      0.16 o 
   3  -2 -14       57.94       53.23      0.50 o 
   4  -2 -14        1.69        2.19      0.11 o 
  -3  -1 -14       13.94       14.04      0.23 o 
  -2  -1 -14       30.30       30.14      0.30 o 
  -1  -1 -14       54.67       52.96      0.96 o 
   0  -1 -14       13.79       13.86      0.14 o 
   1  -1 -14       65.91       60.19      0.75 o 
   2  -1 -14       20.31       24.94      0.34 o 
  -4   0 -14        0.66        0.51      0.09 o 
  -3   0 -14       53.40       54.68      0.48 o 
  -2   0 -14       32.82       30.32      0.45 o 
  -1   0 -14       13.34       13.00      0.22 o 
   0   0 -14      190.62      170.66      0.65 o 
   1   0 -14      242.78      200.19      0.79 o 
   2   0 -14       38.08       31.56      0.39 o 
  -4   1 -14       19.70       18.19      0.26 o 
  -3   1 -14       83.81       80.53      0.59 o 
  -2   1 -14       74.55       73.72      0.40 o 
  -1   1 -14       13.33       13.37      0.25 o 
   0   1 -14       80.95       75.42      0.78 o 
   1   1 -14       65.84       61.22      0.40 o 
   2   1 -14        6.43        6.54      0.20 o 
  -5   2 -14        5.19        6.53      0.21 o 
  -4   2 -14       92.94      100.57      0.55 o 
  -3   2 -14       95.54       95.74      1.63 o 
  -2   2 -14       11.96       12.54      0.25 o 
  -1   2 -14        1.28        1.22      0.10 o 
   0   2 -14       17.88       16.16      0.17 o 
   1   2 -14       10.18       10.67      0.44 o 
  -5   3 -14       22.44       22.53      0.23 o 
  -4   3 -14       75.91       83.68      0.52 o 
  -3   3 -14       55.34       57.59      0.95 o 
  -2   3 -14        0.72        0.70      0.18 o 
  -1   3 -14       67.24       64.32      0.51 o 
   0   3 -14       43.57       39.40      0.40 o 
  -5   4 -14       15.06       15.30      0.19 o 
  -4   4 -14       10.75       10.81      0.19 o 
  -3   4 -14        4.74        4.35      0.11 o 
  -2   4 -14        8.61        7.97      0.21 o 
  -4   5 -14        0.44        0.52      0.05 o 
  -3   5 -14       37.46       37.09      0.21 o 
  -2   5 -14       55.52       59.23      0.32 o 
  -4   6 -14       23.05       24.97      0.23 o 
  -3   6 -14        1.13        2.42      0.07 o 
  -2   6 -14       26.76       28.67      0.28 o 
   0  -5 -13       95.25      104.70      0.46 o 
   1  -5 -13       27.29       29.39      0.19 o 
   2  -5 -13        8.96        8.43      0.18 o 
   3  -5 -13        4.61        4.86      0.15 o 
   4  -5 -13        2.43        2.26      0.07 o 
  -1  -4 -13       45.52       51.29      0.39 o 
   0  -4 -13       28.67       29.73      0.34 o 
   1  -4 -13       11.43       11.96      0.16 o 
   2  -4 -13       13.47       12.53      0.14 o 
   3  -4 -13        4.76        5.22      0.10 o 
   4  -4 -13        2.42        2.65      0.09 o 
   5  -4 -13       10.51        8.57      0.15 o 
  -2  -3 -13       20.25       20.89      0.31 o 
  -1  -3 -13        5.81        7.33      0.19 o 
   0  -3 -13       52.95       50.58      0.52 o 
   1  -3 -13       48.57       43.70      0.31 o 
   2  -3 -13       18.14       16.11      0.47 o 
   3  -3 -13       47.31       44.55      0.61 o 
   4  -3 -13        5.74        6.05      0.16 o 
  -3  -2 -13        0.53        0.65      0.09 o 
  -2  -2 -13       29.43       26.17      0.33 o 
  -1  -2 -13       28.69       23.62      0.63 o 
   0  -2 -13       37.98       37.82      0.86 o 
   1  -2 -13       35.45       33.11      0.69 o 
   2  -2 -13        2.06        2.07      0.16 o 
   3  -2 -13       17.92       10.49      0.24 o 
  -4  -1 -13        3.54        3.51      0.12 o 
  -3  -1 -13        0.57        0.57      0.11 o 
  -2  -1 -13       24.82       25.35      0.36 o 
  -1  -1 -13       27.88       27.48      0.21 o 
   0  -1 -13      126.01      117.04      0.53 o 
   1  -1 -13       93.42       94.51      0.56 o 
   2  -1 -13      101.77       81.03      1.60 o 
   3  -1 -13       22.42       15.15      0.30 o 
  -4   0 -13       14.54       12.67      0.23 o 
  -3   0 -13       25.21       26.67      0.36 o 
  -2   0 -13       44.57       41.64      0.79 o 
  -1   0 -13      174.12      159.07      2.31 o 
   0   0 -13      100.84       87.49      0.46 o 
   1   0 -13      177.04      174.75      1.13 o 
   2   0 -13       26.60       27.44      0.29 o 
   3   0 -13       20.70       22.31      0.36 o 
  -5   1 -13       10.50        9.92      0.11 o 
  -4   1 -13        3.70        3.80      0.36 o 
  -3   1 -13        6.57        7.03      0.14 o 
  -2   1 -13       53.33       51.20      0.47 o 
  -1   1 -13       79.43       76.48      1.22 o 
   0   1 -13       64.20       62.71      0.84 o 
   1   1 -13       45.60       44.21      0.53 o 
   2   1 -13        9.15        9.90      0.21 o 
  -5   2 -13        2.67        3.24      0.08 o 
  -4   2 -13      119.22      121.32      0.67 o 
  -3   2 -13       25.35       22.94      0.20 o 
  -2   2 -13       15.60       13.53      0.24 o 
  -1   2 -13       15.04       14.50      0.17 o 
   0   2 -13       12.42       10.57      0.14 o 
   1   2 -13       58.30       54.89      0.37 o 
   2   2 -13      113.98      114.45      2.41 o 
  -5   3 -13        2.28        2.81      0.12 o 
  -4   3 -13       16.10       16.82      0.27 o 
  -3   3 -13       29.91       30.27      0.21 o 
  -2   3 -13       10.69        9.35      0.16 o 
  -1   3 -13        9.32        9.62      0.21 o 
   0   3 -13        1.70        1.46      0.15 o 
   1   3 -13       24.53       23.14      0.31 o 
  -5   4 -13        9.94       10.26      0.18 o 
  -4   4 -13       29.78       31.14      0.74 o 
  -3   4 -13       49.72       49.19      0.34 o 
  -2   4 -13      206.55      190.05      1.80 o 
  -1   4 -13      122.99      112.38      0.68 o 
   0   4 -13       31.27       28.97      0.34 o 
  -5   5 -13       13.69       12.26      0.19 o 
  -4   5 -13        0.51        0.43      0.06 o 
  -3   5 -13       11.75       10.78      0.15 o 
  -2   5 -13      129.89      128.53      1.59 o 
  -1   5 -13        4.31        3.51      0.14 o 
  -4   6 -13        6.49        7.56      0.10 o 
  -3   6 -13        0.35        0.44      0.05 o 
  -2   6 -13        9.99       13.07      0.35 o 
  -1   6 -13        0.97        1.16      0.09 o 
  -3   7 -13        5.24        6.22      0.09 o 
  -2   7 -13        0.72        0.65      0.07 o 
   2  -6 -12        2.09        2.16      0.08 o 
   3  -6 -12        2.88        2.50      0.10 o 
   0  -5 -12       42.88       44.73      0.35 o 
   1  -5 -12        3.24        3.25      0.10 o 
   2  -5 -12        5.69        5.83      0.18 o 
   3  -5 -12        6.62        7.54      0.14 o 
   4  -5 -12       15.07       14.83      0.16 o 
   5  -5 -12       22.60       23.10      0.23 o 
  -2  -4 -12       83.77       94.36      0.44 o 
  -1  -4 -12       93.64       98.51      0.59 o 
   0  -4 -12        7.66        7.37      0.14 o 
   1  -4 -12        4.90        5.64      0.11 o 
   2  -4 -12       10.17        9.97      0.16 o 
   3  -4 -12       12.94       11.03      0.17 o 
   4  -4 -12       33.41       32.48      0.25 o 
   5  -4 -12       13.11       12.40      0.20 o 
  -3  -3 -12       23.02       25.20      0.24 o 
  -2  -3 -12        1.30        1.03      0.10 o 
  -1  -3 -12        7.74        9.34      0.21 o 
   0  -3 -12        3.10        2.75      0.08 o 
   1  -3 -12      136.51      129.90      0.49 o 
   2  -3 -12      124.29      112.26      0.65 o 
   3  -3 -12       26.23       22.01      0.60 o 
  -4  -2 -12        0.65        0.75      0.07 o 
  -3  -2 -12       10.33        9.90      0.21 o 
  -2  -2 -12        4.71        4.88      0.17 o 
  -1  -2 -12       54.40       57.48      0.51 o 
   0  -2 -12       22.16       20.48      0.57 o 
   1  -2 -12        5.02        6.37      1.05 o 
   2  -2 -12       19.61       20.53      0.89 o 
   3  -2 -12       11.97        9.71      1.18 o 
  -4  -1 -12        7.71        9.12      0.19 o 
  -3  -1 -12       51.49       46.21      0.46 o 
  -2  -1 -12      200.23      179.11      4.21 o 
  -1  -1 -12       41.31       35.98      0.73 o 
   0  -1 -12       16.06       16.96      0.21 o 
   1  -1 -12      134.65      141.65      0.81 o 
   2  -1 -12       42.55       38.30      0.34 o 
   3  -1 -12        3.10        2.02      0.14 o 
  -5   0 -12        2.23        1.90      0.06 o 
  -4   0 -12       19.73       18.12      0.19 o 
  -3   0 -12      215.09      210.00      0.68 o 
  -2   0 -12      180.59      173.71      1.55 o 
  -1   0 -12       49.93       54.93      0.62 o 
   0   0 -12        2.32        2.86      0.11 o 
   1   0 -12      120.12      120.81      0.97 o 
   2   0 -12       11.12       10.59      0.16 o 
   3   0 -12        0.96        2.06      0.16 o 
  -5   1 -12        3.19        4.15      0.09 o 
  -4   1 -12       27.96       27.86      0.25 o 
  -3   1 -12        5.62        6.13      0.14 o 
  -2   1 -12       24.80       25.16      0.42 o 
  -1   1 -12      122.53      113.27      1.16 o 
   0   1 -12        4.78        4.62      0.10 o 
   1   1 -12        0.43        0.34      0.07 o 
   2   1 -12       11.40        9.92      0.40 o 
   3   1 -12       23.49       20.81      0.35 o 
  -5   2 -12       63.90       62.14      1.62 o 
  -4   2 -12      137.42      127.36      0.72 o 
  -3   2 -12       39.04       40.08      0.23 o 
  -2   2 -12       36.94       37.97      0.33 o 
  -1   2 -12       41.29       37.73      0.41 o 
   0   2 -12      109.10      106.99      0.55 o 
   1   2 -12      280.67      270.25      5.24 o 
   2   2 -12       36.39       39.21      1.14 o 
  -5   3 -12       49.37       51.00      0.43 o 
  -4   3 -12       33.47       31.59      0.96 o 
  -3   3 -12       28.08       29.08      0.44 o 
  -2   3 -12       79.83       76.79      1.28 o 
  -1   3 -12      215.26      201.99      1.18 o 
   0   3 -12      546.80      504.88      3.30 o 
   1   3 -12      485.27      449.85      3.87 o 
   2   3 -12       34.77       32.74      0.35 o 
  -5   4 -12       17.78       18.17      0.26 o 
  -4   4 -12       61.30       59.08      0.30 o 
  -3   4 -12       57.56       52.24      0.43 o 
  -2   4 -12      138.34      130.81      0.56 o 
  -1   4 -12      268.26      236.20      9.80 o 
   0   4 -12       10.80        9.43      0.21 o 
  -5   5 -12       22.04       22.34      0.27 o 
  -4   5 -12       64.02       58.22      0.43 o 
  -3   5 -12        1.00        0.74      0.08 o 
  -2   5 -12       38.43       34.75      0.53 o 
  -5   6 -12       16.51       14.84      0.19 o 
  -4   6 -12        9.18       10.13      0.12 o 
  -3   6 -12        1.65        1.24      0.09 o 
  -2   6 -12        3.90        3.56      0.24 o 
  -4   7 -12       27.47       29.15      0.20 o 
  -3   7 -12       15.45       16.45      0.44 o 
  -2   7 -12       12.49       11.09      0.18 o 
  -1   7 -12        3.21        3.52      0.10 o 
   1  -6 -11       19.76       21.69      0.15 o 
   2  -6 -11        6.69        7.56      0.15 o 
   3  -6 -11        2.87        3.15      0.12 o 
   4  -6 -11       17.75       18.86      0.23 o 
  -1  -5 -11       41.97       45.40      0.34 o 
   0  -5 -11        7.69       10.09      0.20 o 
   1  -5 -11       39.61       37.30      1.04 o 
   2  -5 -11       14.02       14.74      0.27 o 
   3  -5 -11       59.25       59.50      1.38 o 
   4  -5 -11       40.43       40.25      0.27 o 
   5  -5 -11       13.91       11.48      0.19 o 
  -2  -4 -11        1.04        1.12      0.10 o 
  -1  -4 -11        3.30        3.59      0.16 o 
   0  -4 -11        5.29        5.57      0.18 o 
   1  -4 -11      106.12       98.74      1.30 o 
   2  -4 -11        4.98        4.61      0.10 o 
   3  -4 -11        7.13        6.89      0.36 o 
   4  -4 -11       29.73       27.18      0.24 o 
   5  -4 -11       10.51        8.64      0.19 o 
   6  -4 -11       11.56       11.50      0.16 o 
  -3  -3 -11       25.21       26.12      0.28 o 
  -2  -3 -11       15.37       16.33      0.19 o 
  -1  -3 -11       10.56       11.16      0.24 o 
   0  -3 -11      151.91      143.47      0.77 o 
   1  -3 -11      150.55      158.79      1.41 o 
   2  -3 -11        3.40        3.36      0.15 o 
   3  -3 -11       68.55       65.32      0.50 o 
  -4  -2 -11       10.31        9.76      0.17 o 
  -3  -2 -11       12.37       12.00      0.24 o 
  -2  -2 -11       67.72       57.19      0.50 o 
  -1  -2 -11      358.48      326.47      2.18 o 
   0  -2 -11      689.18      624.86      2.94 o 
   1  -2 -11      353.01      369.43      3.99 o 
   2  -2 -11       17.80       19.54      0.81 o 
   3  -2 -11       72.38       67.70      0.50 o 
   4  -2 -11        8.32        7.14      0.23 o 
  -4  -1 -11       34.29       34.23      1.26 o 
  -3  -1 -11      101.87       93.70      0.66 o 
  -2  -1 -11      227.17      218.14      2.04 o 
  -1  -1 -11      202.22      195.31      1.62 o 
   0  -1 -11       19.90       23.62      0.28 o 
   1  -1 -11       13.82       13.65      0.27 o 
   2  -1 -11      137.22      131.22      0.84 o 
   3  -1 -11       60.61       52.39      0.90 o 
   4  -1 -11        2.62        2.70      0.34 o 
  -5   0 -11        0.97        0.77      0.06 o 
  -4   0 -11        4.94        4.47      0.12 o 
  -3   0 -11       27.20       29.33      0.24 o 
  -2   0 -11        9.47       10.21      0.40 o 
  -1   0 -11       42.43       47.05      0.69 o 
   0   0 -11      233.83      243.41      4.53 o 
   1   0 -11       12.05       11.32      0.19 o 
   2   0 -11      104.91       96.39      0.63 o 
   3   0 -11       13.67       13.25      0.32 o 
   4   0 -11        4.78        3.79      0.20 o 
  -5   1 -11        5.74        6.15      0.39 o 
  -4   1 -11       23.05       21.65      0.23 o 
  -3   1 -11        5.31        6.65      0.82 o 
  -2   1 -11       23.02       24.53      0.47 o 
  -1   1 -11       46.91       47.07      0.35 o 
   0   1 -11       24.66       23.86      0.36 o 
   1   1 -11       49.39       51.21      0.43 o 
   2   1 -11      225.89      209.63      4.35 o 
   3   1 -11       84.78       77.75      0.96 o 
  -6   2 -11       15.13       15.02      0.19 o 
  -5   2 -11       39.74       40.00      0.40 o 
  -4   2 -11        1.77        2.03      0.09 o 
  -3   2 -11       37.69       35.35      0.42 o 
  -2   2 -11        3.13        3.66      0.12 o 
  -1   2 -11       50.72       49.85      0.59 o 
   0   2 -11      123.42      126.74      1.10 o 
   1   2 -11     1083.29      982.33      6.41 o 
   2   2 -11      873.85      807.04      1.58 o 
  -6   3 -11       36.89       36.11      0.30 o 
  -5   3 -11      140.02      140.49      0.74 o 
  -4   3 -11       16.10       15.33      0.45 o 
  -3   3 -11       40.46       41.24      0.30 o 
  -2   3 -11       43.02       41.71      0.47 o 
  -1   3 -11       89.89       81.81      0.49 o 
   0   3 -11      371.11      364.34      4.36 o 
   1   3 -11      299.51      283.85      0.81 o 
   2   3 -11       45.07       41.54      0.39 o 
  -6   4 -11       64.95       67.24      0.40 o 
  -5   4 -11        9.99        9.56      0.22 o 
  -4   4 -11        5.81        6.35      0.14 o 
  -3   4 -11       21.49       21.28      0.62 o 
  -2   4 -11       16.50       16.96      1.00 o 
  -1   4 -11       22.28       21.39      0.82 o 
   0   4 -11       20.37       19.52      0.25 o 
  -6   5 -11        3.83        4.55      0.11 o 
  -5   5 -11       24.41       24.55      0.19 o 
  -4   5 -11       23.51       20.70      0.22 o 
  -3   5 -11       93.32       89.68      0.56 o 
  -2   5 -11       42.22       37.09      0.42 o 
  -1   5 -11        9.12        9.63      0.15 o 
  -5   6 -11       16.97       16.99      0.22 o 
  -4   6 -11        5.41        5.09      0.10 o 
  -3   6 -11       21.70       21.71      0.18 o 
  -2   6 -11       16.88       16.96      0.28 o 
  -4   7 -11        6.84        6.10      0.09 o 
  -3   7 -11       40.48       40.51      0.25 o 
  -2   7 -11       35.42       36.55      0.33 o 
   0  -6 -10        0.00       -0.02      0.07 o 
   1  -6 -10        2.75        3.13      0.08 o 
   2  -6 -10       13.40       12.91      0.22 o 
   3  -6 -10       27.48       28.68      0.81 o 
   4  -6 -10        9.65        9.20      0.16 o 
   5  -6 -10        8.26        7.34      0.14 o 
  -1  -5 -10        1.05        0.85      0.11 o 
   0  -5 -10       20.63       21.70      0.30 o 
   1  -5 -10       62.04       66.62      1.95 o 
   2  -5 -10       21.44       21.99      0.33 o 
   3  -5 -10        8.29        7.92      0.20 o 
   4  -5 -10       25.61       24.93      0.44 o 
   5  -5 -10       15.13       15.41      1.02 o 
   6  -5 -10        7.18        6.92      0.07 o 
  -2  -4 -10        6.03        5.97      0.12 o 
  -1  -4 -10       55.94       49.83      0.47 o 
   0  -4 -10       56.97       53.75      0.50 o 
   1  -4 -10       78.21       74.70      0.50 o 
   2  -4 -10      303.90      269.55      0.72 o 
   3  -4 -10      105.09       93.46      0.47 o 
   4  -4 -10       54.97       52.94      0.51 o 
   5  -4 -10       10.92        9.19      0.20 o 
   6  -4 -10        6.25        5.80      0.13 o 
  -3  -3 -10        6.84        7.47      0.18 o 
  -2  -3 -10       17.56       17.67      0.20 o 
  -1  -3 -10       43.50       41.70      0.69 o 
   0  -3 -10      501.17      466.31      2.59 o 
   1  -3 -10     1055.44      982.88      1.90 o 
   2  -3 -10      260.21      250.47      4.42 o 
   3  -3 -10       54.77       46.27      1.21 o 
   4  -3 -10        6.32        5.01      0.17 o 
  -4  -2 -10        7.00        6.97      0.17 o 
  -3  -2 -10      154.90      135.04      0.77 o 
  -2  -2 -10       59.13       51.46      0.84 o 
  -1  -2 -10      153.55      144.30      1.43 o 
   0  -2 -10     1296.39     1224.47      3.96 o 
   1  -2 -10      176.01      183.67      1.07 o 
   2  -2 -10      148.85      146.98      0.86 o 
   3  -2 -10       37.69       37.23      0.66 o 
   4  -2 -10       51.24       42.60      0.37 o 
  -5  -1 -10        9.72       11.06      0.12 o 
  -4  -1 -10        5.23        5.26      0.12 o 
  -3  -1 -10       53.20       46.92      0.47 o 
  -2  -1 -10        2.87        3.36      0.25 o 
  -1  -1 -10       75.52       75.62      0.97 o 
   0  -1 -10       13.67       14.16      0.19 o 
   1  -1 -10      303.41      298.79      1.74 o 
   2  -1 -10      172.88      171.47      2.78 o 
   3  -1 -10       35.22       36.55      0.49 o 
   4  -1 -10      113.19      109.64      1.45 o 
  -5   0 -10        3.43        3.54      0.09 o 
  -4   0 -10      118.92      109.49      0.84 o 
  -3   0 -10      128.27      116.90      0.69 o 
  -2   0 -10       70.20       77.94      0.97 o 
  -1   0 -10      233.58      228.77      0.79 o 
   0   0 -10       23.01       23.00      0.21 o 
   1   0 -10       28.61       28.09      0.34 o 
   2   0 -10      160.04      145.21      0.83 o 
   3   0 -10       25.67       21.56      0.28 o 
   4   0 -10      288.42      253.70      3.89 o 
  -6   1 -10       12.17       12.61      0.17 o 
  -5   1 -10       12.75       12.13      0.24 o 
  -4   1 -10      112.55      108.73      1.01 o 
  -3   1 -10      108.33      109.63      1.40 o 
  -2   1 -10        2.18        3.18      0.17 o 
  -1   1 -10       43.69       41.11      0.46 o 
   0   1 -10       48.08       50.42      0.31 o 
   1   1 -10       46.53       46.87      0.55 o 
   2   1 -10      109.42      105.70      1.81 o 
   3   1 -10      558.61      475.84      1.81 o 
   4   1 -10      202.20      177.43      0.91 o 
  -6   2 -10        4.82        4.85      0.14 o 
  -5   2 -10       18.57       17.52      0.28 o 
  -4   2 -10       48.38       43.78      0.92 o 
  -3   2 -10       57.60       54.58      0.43 o 
  -2   2 -10       91.71      100.18      3.34 o 
  -1   2 -10       23.14       24.88      0.18 o 
   0   2 -10      110.32      105.28      0.74 o 
   1   2 -10      114.30      122.32      0.69 o 
   2   2 -10      273.63      263.54      1.65 o 
  -6   3 -10       11.25       12.52      0.21 o 
  -5   3 -10       22.69       20.65      0.31 o 
  -4   3 -10      189.43      182.39      0.86 o 
  -3   3 -10       63.68       57.97      0.71 o 
  -2   3 -10       26.11       25.92      0.28 o 
  -1   3 -10      111.71      110.41      2.06 o 
   0   3 -10       52.07       53.78      0.64 o 
   1   3 -10      148.68      139.13      0.62 o 
   2   3 -10       23.72       23.43      0.55 o 
  -6   4 -10       13.20       12.91      0.21 o 
  -5   4 -10       10.96        9.53      0.16 o 
  -4   4 -10       64.72       60.46      0.62 o 
  -3   4 -10      161.34      148.50      3.04 o 
  -2   4 -10       91.20       80.92      0.99 o 
  -1   4 -10       15.86       14.14      0.29 o 
   0   4 -10        8.20        8.36      0.17 o 
   1   4 -10       12.79       13.70      0.46 o 
  -6   5 -10       23.10       24.27      0.25 o 
  -5   5 -10       19.77       20.38      0.18 o 
  -4   5 -10        8.13        7.62      0.13 o 
  -3   5 -10       46.08       42.76      0.26 o 
  -2   5 -10       17.27       16.28      0.19 o 
  -1   5 -10       34.37       35.58      0.27 o 
   0   5 -10       72.40       68.69      0.54 o 
  -5   6 -10       26.80       27.11      0.18 o 
  -4   6 -10       12.17       12.14      0.14 o 
  -3   6 -10       28.42       28.93      0.26 o 
  -5   7 -10        7.68        8.78      0.09 o 
  -4   7 -10       46.00       54.06      0.28 o 
  -3   7 -10       76.03       90.70      0.76 o 
  -2   7 -10        4.71        5.93      0.16 o 
   2  -7  -9       31.87       32.34      0.26 o 
   3  -7  -9        3.83        4.07      0.11 o 
   4  -7  -9       24.23       24.27      0.20 o 
   0  -6  -9        4.62        4.46      0.48 o 
   1  -6  -9        5.78        5.36      0.25 o 
   2  -6  -9        3.23        2.60      0.13 o 
   3  -6  -9       13.89       14.31      0.17 o 
   4  -6  -9        4.24        4.85      0.11 o 
   5  -6  -9        6.53        5.86      0.14 o 
  -2  -5  -9        1.33        1.52      0.09 o 
  -1  -5  -9       27.67       30.38      0.34 o 
   0  -5  -9       12.88       13.27      0.25 o 
   1  -5  -9       25.77       25.18      0.33 o 
   2  -5  -9       13.39       12.11      0.17 o 
   3  -5  -9      176.21      164.52      6.47 o 
   4  -5  -9      145.11      132.05      1.22 o 
   5  -5  -9        2.61        3.09      0.26 o 
   6  -5  -9        1.46        1.21      0.06 o 
  -3  -4  -9       16.04       18.19      0.19 o 
  -2  -4  -9       25.02       25.30      0.58 o 
  -1  -4  -9       16.44       13.76      0.40 o 
   0  -4  -9       23.21       21.38      0.25 o 
   1  -4  -9        2.22        2.43      0.18 o 
   2  -4  -9      188.41      175.71      2.98 o 
   3  -4  -9      498.76      443.85      1.46 o 
   4  -4  -9      184.39      171.92      1.79 o 
   5  -4  -9        1.96        1.92      0.13 o 
   6  -4  -9        2.13        2.22      0.10 o 
  -4  -3  -9        3.23        3.20      0.10 o 
  -3  -3  -9        9.85        9.99      0.22 o 
  -2  -3  -9        8.41        8.77      0.87 o 
  -1  -3  -9       31.50       27.74      0.47 o 
   0  -3  -9      106.14       99.12      1.18 o 
   1  -3  -9      200.15      204.56      0.73 o 
   2  -3  -9       72.16       70.13      0.78 o 
   3  -3  -9        2.66        2.62      0.38 o 
   4  -3  -9       72.52       62.14      0.62 o 
  -4  -2  -9       42.65       48.94      0.60 o 
  -3  -2  -9       15.99       15.36      0.56 o 
  -2  -2  -9        6.01        4.48      0.30 o 
  -1  -2  -9       57.30       57.03      0.88 o 
   0  -2  -9       90.86       94.63      1.06 o 
   1  -2  -9       38.89       40.32      0.70 o 
   2  -2  -9      139.19      130.52      0.77 o 
   3  -2  -9       75.07       68.36      0.44 o 
   4  -2  -9       68.46       59.23      0.73 o 
  -5  -1  -9       32.08       33.43      0.21 o 
  -4  -1  -9       92.49       86.63      0.90 o 
  -3  -1  -9      114.56       99.12      0.43 o 
  -2  -1  -9       20.29       20.87      0.61 o 
  -1  -1  -9       14.17       16.83      0.46 o 
   0  -1  -9       32.00       33.34      0.40 o 
   1  -1  -9       47.22       54.75      0.55 o 
   2  -1  -9      152.98      154.02      0.48 o 
   3  -1  -9      226.32      203.96      2.15 o 
   4  -1  -9        0.45        1.80      0.24 o 
  -5   0  -9        4.47        5.14      0.11 o 
  -4   0  -9       24.13       23.93      0.24 o 
  -3   0  -9       20.44       20.64      1.05 o 
  -2   0  -9       28.69       32.45      0.60 o 
  -1   0  -9       32.53       32.93      0.43 o 
   0   0  -9       42.37       41.44      0.30 o 
   1   0  -9       14.12       15.33      0.29 o 
   2   0  -9       70.97       71.20      0.63 o 
   3   0  -9        0.73        0.89      0.10 o 
   4   0  -9      295.98      252.72      7.77 o 
  -6   1  -9       10.80       11.73      0.19 o 
  -5   1  -9        3.84        4.38      0.17 o 
  -4   1  -9       34.37       29.14      0.25 o 
  -3   1  -9      169.72      169.44      1.91 o 
  -2   1  -9       80.21       84.73      2.83 o 
  -1   1  -9       39.20       44.65      0.31 o 
   0   1  -9        7.88        7.50      0.20 o 
   1   1  -9        0.93        1.43      0.07 o 
   2   1  -9       73.40       79.21      1.88 o 
   3   1  -9       26.49       25.18      0.40 o 
   4   1  -9       61.01       48.42      0.90 o 
  -6   2  -9       12.10       11.99      0.32 o 
  -5   2  -9       16.62       18.91      0.30 o 
  -4   2  -9      175.29      165.42      2.12 o 
  -3   2  -9       69.78       67.84      0.46 o 
  -2   2  -9       47.99       51.23      0.43 o 
  -1   2  -9       48.35       47.70      0.25 o 
   0   2  -9      238.44      258.24      1.58 o 
   1   2  -9      120.35      125.24      0.56 o 
   2   2  -9       38.71       43.15      1.24 o 
   3   2  -9       10.26        9.97      0.42 o 
  -6   3  -9       25.10       27.24      0.76 o 
  -5   3  -9       40.20       37.26      0.42 o 
  -4   3  -9       22.93       21.52      0.34 o 
  -3   3  -9       17.42       16.57      0.18 o 
  -2   3  -9       37.59       40.98      0.69 o 
  -1   3  -9       38.34       42.01      0.47 o 
   0   3  -9      234.50      247.99      0.80 o 
   1   3  -9       21.90       21.95      0.38 o 
   2   3  -9       46.32       42.01      0.53 o 
  -6   4  -9        0.81        1.57      0.07 o 
  -5   4  -9       23.62       22.34      0.23 o 
  -4   4  -9       26.80       24.74      0.17 o 
  -3   4  -9       10.80       11.55      0.21 o 
  -2   4  -9       17.91       17.98      0.24 o 
  -1   4  -9       40.82       40.65      0.48 o 
   0   4  -9       37.94       37.69      1.35 o 
   1   4  -9      126.33      123.99      1.25 o 
   2   4  -9      105.36       95.86      0.60 o 
  -6   5  -9        6.11        6.11      0.22 o 
  -5   5  -9        9.73        8.98      0.12 o 
  -4   5  -9       58.83       56.60      0.35 o 
  -3   5  -9       13.48       12.51      0.13 o 
  -2   5  -9       35.23       34.49      0.89 o 
  -1   5  -9       21.07       14.26      0.27 o 
   0   5  -9       21.20       23.46      0.28 o 
  -6   6  -9        3.05        3.77      0.16 o 
  -5   6  -9        8.33        8.95      0.12 o 
  -4   6  -9       13.08       14.37      0.17 o 
  -3   6  -9       34.85       42.30      0.52 o 
  -2   6  -9       11.38        8.16      0.34 o 
  -5   7  -9        7.83        9.05      0.25 o 
  -4   7  -9       33.73       37.25      0.21 o 
  -3   7  -9       16.75       19.72      0.23 o 
  -3   8  -9       35.97       39.80      0.17 o 
  -2   8  -9       14.51       17.46      0.19 o 
   1  -7  -8        1.15        1.48      0.08 o 
   2  -7  -8       10.87       11.13      0.18 o 
   3  -7  -8       21.61       22.26      0.25 o 
   4  -7  -8       38.74       41.14      0.30 o 
  -1  -6  -8       15.40       16.92      0.20 o 
   0  -6  -8       22.25       22.28      0.28 o 
   1  -6  -8       21.20       20.22      0.27 o 
   2  -6  -8      125.38      124.64      0.70 o 
   3  -6  -8       47.69       47.44      1.76 o 
   4  -6  -8       44.79       45.16      0.34 o 
   5  -6  -8       53.35       50.72      0.39 o 
   6  -6  -8        2.75        2.40      0.05 o 
  -2  -5  -8        9.77        9.25      0.17 o 
  -1  -5  -8        2.85        3.00      0.15 o 
   0  -5  -8        9.85        9.22      0.22 o 
   1  -5  -8      116.77      112.47      0.68 o 
   2  -5  -8      113.67      106.09      1.18 o 
   3  -5  -8       75.36       70.90      0.48 o 
   4  -5  -8      212.25      191.74      1.74 o 
   5  -5  -8       38.81       35.40      1.47 o 
   6  -5  -8        9.99       10.35      0.45 o 
  -3  -4  -8        1.80        2.64      0.11 o 
  -2  -4  -8        3.08        4.81      0.12 o 
  -1  -4  -8       74.93       67.93      3.50 o 
   0  -4  -8       94.23       85.97      0.91 o 
   1  -4  -8       17.77       18.36      0.32 o 
   2  -4  -8       57.73       60.29      0.43 o 
   3  -4  -8       43.99       39.81      0.84 o 
   4  -4  -8       55.20       45.30      0.37 o 
  -4  -3  -8        5.61        8.63      0.17 o 
  -3  -3  -8        9.50       13.21      0.25 o 
  -2  -3  -8       15.73       17.87      0.19 o 
  -1  -3  -8        5.77        6.50      0.25 o 
   0  -3  -8      122.27      124.82      1.27 o 
   1  -3  -8        8.21       10.32      0.42 o 
   2  -3  -8        6.12        7.03      0.17 o 
   3  -3  -8       49.73       44.78      0.54 o 
   4  -3  -8       35.58       29.30      0.45 o 
   5  -3  -8      119.59       97.78      0.75 o 
   7  -3  -8       14.22       15.30      0.18 o 
  -5  -2  -8       29.65       34.90      0.27 o 
  -4  -2  -8       22.75       24.00      0.36 o 
  -3  -2  -8        2.21        2.62      0.26 o 
  -2  -2  -8       11.03        9.68      0.40 o 
  -1  -2  -8      204.59      202.35      1.56 o 
   0  -2  -8      228.56      239.96      4.10 o 
   1  -2  -8        8.55        7.30      0.12 o 
   2  -2  -8       64.88       67.50      0.88 o 
   3  -2  -8      125.79      127.18      1.96 o 
   4  -2  -8      129.68      110.62      2.52 o 
   5  -2  -8      210.34      180.16      0.94 o 
  -5  -1  -8       30.98       33.44      0.23 o 
  -4  -1  -8       31.47       29.18      0.40 o 
  -3  -1  -8      106.50      110.18      1.27 o 
  -2  -1  -8       23.42       25.30      0.42 o 
  -1  -1  -8       87.42      106.78      1.02 o 
   0  -1  -8       97.69      115.01      0.45 o 
   1  -1  -8       23.17       29.11      0.35 o 
   2  -1  -8       25.40       24.78      0.17 o 
   3  -1  -8       52.75       53.77      0.85 o 
   4  -1  -8       47.21       42.69      0.96 o 
   5  -1  -8       60.35       55.98      0.50 o 
  -6   0  -8        7.17        7.83      0.15 o 
  -5   0  -8        1.01        1.46      0.13 o 
  -4   0  -8       59.18       57.16      0.71 o 
  -3   0  -8        2.68        2.96      0.12 o 
  -2   0  -8       22.38       23.15      0.34 o 
  -1   0  -8      191.76      198.00      0.60 o 
   0   0  -8      366.75      424.28      5.58 o 
   1   0  -8      141.10      161.27      0.55 o 
   2   0  -8      108.98      115.65      1.61 o 
   3   0  -8        1.71        1.91      0.12 o 
   4   0  -8       17.24       17.05      0.45 o 
  -6   1  -8       54.00       56.39      0.41 o 
  -5   1  -8        0.02        0.14      0.12 o 
  -4   1  -8       59.31       58.25      0.46 o 
  -3   1  -8       25.18       26.50      0.53 o 
  -2   1  -8       41.53       43.99      2.05 o 
  -1   1  -8       20.37       21.26      0.15 o 
   0   1  -8        6.70       10.00      0.13 o 
   1   1  -8       38.47       42.21      1.16 o 
   2   1  -8       51.92       56.02      0.48 o 
   3   1  -8       10.53       10.27      0.23 o 
  -6   2  -8       17.79       17.68      0.18 o 
  -5   2  -8      113.35      111.85      3.53 o 
  -4   2  -8       57.39       61.06      1.03 o 
  -3   2  -8       17.10       18.39      0.20 o 
  -2   2  -8        8.81        8.81      0.15 o 
  -1   2  -8        2.37        3.43      0.20 o 
   0   2  -8      102.17      101.43      0.55 o 
   1   2  -8       84.61       91.83      0.45 o 
   2   2  -8       24.84       28.45      1.00 o 
   3   2  -8        8.96        8.04      0.37 o 
  -6   3  -8       62.43       67.86      0.76 o 
  -5   3  -8       12.98       12.91      0.18 o 
  -4   3  -8       95.33       98.35      0.79 o 
  -3   3  -8       39.07       38.78      0.34 o 
  -2   3  -8       23.74       23.06      0.24 o 
  -1   3  -8      130.53      144.62      0.46 o 
   0   3  -8       44.29       46.74      0.32 o 
   1   3  -8       37.27       32.80      0.59 o 
   2   3  -8       15.83       17.04      0.52 o 
  -6   4  -8        6.92        7.58      0.13 o 
  -5   4  -8      103.32       92.06      0.36 o 
  -4   4  -8      286.69      277.16      4.98 o 
  -3   4  -8        4.89        3.76      0.25 o 
  -2   4  -8       49.42       51.27      0.38 o 
  -1   4  -8      131.38      136.15      3.55 o 
   0   4  -8        0.67        0.89      0.08 o 
   1   4  -8      163.68      152.09      3.50 o 
   2   4  -8      181.93      150.14      0.74 o 
  -6   5  -8       10.54        8.97      0.13 o 
  -5   5  -8       34.45       29.92      0.51 o 
  -4   5  -8       33.96       30.58      0.22 o 
  -3   5  -8       21.06       20.90      0.26 o 
  -2   5  -8        3.56        3.58      0.13 o 
  -1   5  -8       52.54       55.73      2.08 o 
   0   5  -8       45.78       30.77      0.79 o 
   1   5  -8      166.22      135.57      0.73 o 
  -6   6  -8       58.92       61.97      0.27 o 
  -5   6  -8       10.40       11.44      0.15 o 
  -4   6  -8       14.11       15.58      0.20 o 
  -3   6  -8       13.06       10.82      0.13 o 
  -2   6  -8       42.20       47.52      0.26 o 
  -1   6  -8       16.93       12.66      0.17 o 
  -5   7  -8       39.40       42.20      0.25 o 
  -4   7  -8      109.92      116.55      0.43 o 
  -3   7  -8       12.87       13.65      0.20 o 
  -2   7  -8        2.56        3.13      0.13 o 
  -1   7  -8       31.56       35.73      0.33 o 
  -4   8  -8       23.25       26.49      0.14 o 
  -3   8  -8       15.40       17.86      0.12 o 
  -2   8  -8        6.20        7.94      0.13 o 
   1  -7  -7        2.34        2.26      0.10 o 
   2  -7  -7       21.44       20.90      0.26 o 
   3  -7  -7       15.52       16.44      0.47 o 
   4  -7  -7      110.02      114.09      0.54 o 
   5  -7  -7       25.99       26.04      0.17 o 
  -1  -6  -7        7.32        7.47      0.16 o 
   0  -6  -7        2.29        2.00      0.09 o 
   1  -6  -7       56.97       57.65      0.46 o 
   2  -6  -7       33.74       33.30      0.38 o 
   3  -6  -7       30.54       31.04      0.30 o 
   4  -6  -7       73.42       69.44      0.73 o 
   5  -6  -7        6.12        7.41      0.18 o 
   6  -6  -7       16.00       15.99      0.15 o 
  -2  -5  -7        5.57        5.78      0.16 o 
  -1  -5  -7       20.04       14.70      0.27 o 
   0  -5  -7       67.13       56.20      0.77 o 
   1  -5  -7       62.42       57.57      0.31 o 
   2  -5  -7       26.24       27.66      0.26 o 
   3  -5  -7        8.81        7.91      0.18 o 
   4  -5  -7        0.30        0.58      0.07 o 
   5  -5  -7        0.88        2.23      1.00 o 
   6  -5  -7        0.53        0.52      0.08 o 
  -3  -4  -7        5.93        3.89      0.13 o 
  -2  -4  -7        0.12        1.13      0.11 o 
  -1  -4  -7       22.18       32.40      0.67 o 
   0  -4  -7       68.87       61.40      0.67 o 
   1  -4  -7      106.03      102.32      1.62 o 
   2  -4  -7       23.96       26.65      0.88 o 
   3  -4  -7       25.91       24.30      0.36 o 
   4  -4  -7        9.81       10.40      0.20 o 
   5  -4  -7        4.86        5.02      0.14 o 
   7  -4  -7       24.20       26.57      0.25 o 
  -4  -3  -7       37.83       40.50      0.35 o 
  -3  -3  -7       19.30       15.08      0.51 o 
  -2  -3  -7       94.97       88.49      0.43 o 
  -1  -3  -7      122.41      116.87      1.27 o 
   0  -3  -7       15.24       16.71      0.19 o 
   1  -3  -7      206.41      217.08      0.97 o 
   2  -3  -7       34.60       36.92      1.03 o 
   3  -3  -7      122.29      112.37      1.65 o 
   4  -3  -7       41.09       36.44      0.62 o 
   5  -3  -7      196.90      156.07     10.67 o 
   7  -3  -7       36.40       36.10      0.29 o 
  -5  -2  -7        5.47        7.05      0.15 o 
  -4  -2  -7        3.68        2.86      0.10 o 
  -3  -2  -7       58.06       54.33      0.34 o 
  -2  -2  -7        8.90        9.97      0.39 o 
  -1  -2  -7       30.66       31.70      0.61 o 
   0  -2  -7       61.12       62.10      0.44 o 
   1  -2  -7       50.45       52.20      0.42 o 
   2  -2  -7       40.47       39.67      0.60 o 
   3  -2  -7      221.02      212.07      2.15 o 
   4  -2  -7       43.64       39.25      0.37 o 
   5  -2  -7      114.33       97.44      3.96 o 
  -5  -1  -7       47.04       49.35      1.40 o 
  -4  -1  -7       22.79       20.53      0.22 o 
  -3  -1  -7       47.29       43.72      0.80 o 
  -2  -1  -7      126.97      132.27      2.60 o 
  -1  -1  -7      431.60      450.52      1.95 o 
   0  -1  -7      128.74      147.56      0.70 o 
   1  -1  -7     1359.65     1414.60      2.98 o 
   2  -1  -7      885.87      910.16      5.00 o 
   3  -1  -7       89.45       93.29      1.49 o 
   4  -1  -7      375.47      358.82      1.05 o 
   5  -1  -7       29.10       30.06      0.32 o 
  -6   0  -7       29.02       30.33      0.29 o 
  -5   0  -7       30.60       30.48      1.11 o 
  -4   0  -7       45.35       44.88      0.40 o 
  -3   0  -7      110.22      116.24      1.22 o 
  -2   0  -7       62.93       68.92      1.43 o 
  -1   0  -7       93.91      103.84      0.54 o 
   0   0  -7      435.37      528.20      1.60 o 
   1   0  -7     3062.38     2819.05      7.79 o 
   2   0  -7      248.42      264.56      2.32 o 
   3   0  -7      114.44      104.30      0.84 o 
   4   0  -7       16.06       16.67      0.43 o 
   5   0  -7       45.37       41.30      0.39 o 
  -6   1  -7       20.01       19.00      0.19 o 
  -5   1  -7       62.97       60.94      0.79 o 
  -4   1  -7      120.65      109.39      0.62 o 
  -3   1  -7       66.73       64.29      0.42 o 
  -2   1  -7      174.65      183.45      0.94 o 
  -1   1  -7       10.54       12.68      0.20 o 
   0   1  -7       51.43       58.36      0.45 o 
   1   1  -7       10.05       11.81      0.16 o 
   2   1  -7       22.71       20.65      0.38 o 
   3   1  -7       26.48       27.19      0.55 o 
   4   1  -7       49.98       45.63      0.85 o 
  -6   2  -7       18.94       22.53      0.21 o 
  -5   2  -7       62.15       58.77      1.22 o 
  -4   2  -7       21.66       20.21      0.59 o 
  -3   2  -7       49.33       47.87      0.27 o 
  -2   2  -7       14.72       14.26      0.21 o 
  -1   2  -7       36.79       38.50      0.34 o 
   0   2  -7      125.45      123.18      0.85 o 
   1   2  -7       56.45       54.11      0.67 o 
   2   2  -7      184.34      163.44      2.07 o 
   3   2  -7      147.63      123.57      3.92 o 
  -7   3  -7        0.21        0.29      0.06 o 
  -6   3  -7       53.00       48.22      0.54 o 
  -5   3  -7      147.67      141.35      1.23 o 
  -4   3  -7       59.42       62.77      0.59 o 
  -3   3  -7        7.40        8.03      0.16 o 
  -2   3  -7       61.67       64.82      0.38 o 
  -1   3  -7        2.91        3.07      0.09 o 
   0   3  -7        0.13        0.87      0.14 o 
   1   3  -7       79.99       84.02      1.07 o 
   2   3  -7       38.64       38.70      0.54 o 
  -7   4  -7        3.16        3.70      0.11 o 
  -6   4  -7        9.76        8.98      0.14 o 
  -5   4  -7        6.63        7.44      0.21 o 
  -4   4  -7       20.32       19.82      0.39 o 
  -3   4  -7       24.95       26.54      3.12 o 
  -2   4  -7       31.30       28.40      0.20 o 
  -1   4  -7        7.82        7.56      0.12 o 
   0   4  -7       22.23       22.55      0.54 o 
   1   4  -7       50.49       44.24      1.06 o 
   2   4  -7      382.01      330.81      1.08 o 
  -6   5  -7        7.11        9.99      0.38 o 
  -5   5  -7       11.64       12.83      0.28 o 
  -4   5  -7       75.30       71.85      0.33 o 
  -3   5  -7       99.26       97.01      0.52 o 
  -2   5  -7       27.02       25.89      0.23 o 
  -1   5  -7       10.36        8.88      0.20 o 
   0   5  -7      105.91       98.70      1.93 o 
   1   5  -7        8.47        7.37      0.19 o 
  -6   6  -7       93.45      102.46      0.38 o 
  -5   6  -7       43.09       45.18      0.30 o 
  -4   6  -7       43.83       43.10      0.32 o 
  -3   6  -7       52.48       48.92      0.33 o 
  -2   6  -7        8.15       11.99      0.14 o 
  -1   6  -7        7.27        7.42      0.11 o 
  -6   7  -7       49.92       55.90      0.72 o 
  -5   7  -7       53.73       57.03      0.53 o 
  -4   7  -7        5.11        4.43      0.09 o 
  -3   7  -7       32.83       33.17      0.53 o 
  -2   7  -7        3.92        5.30      0.25 o 
  -4   8  -7        2.75        2.44      0.06 o 
  -3   8  -7       16.53       17.28      0.13 o 
  -2   8  -7       10.11       10.18      0.17 o 
  -1   8  -7       10.63       12.49      0.15 o 
   0  -7  -6       23.37       24.55      0.32 o 
   1  -7  -6       13.03       12.74      0.53 o 
   2  -7  -6       23.36       22.23      0.29 o 
   3  -7  -6       36.63       36.40      0.86 o 
   4  -7  -6       41.39       40.63      0.36 o 
   5  -7  -6       89.76       88.72      1.91 o 
  -1  -6  -6        6.32        7.82      0.18 o 
   0  -6  -6       15.78       14.57      0.19 o 
   1  -6  -6      186.85      176.76      0.81 o 
   2  -6  -6      115.80      113.74      0.70 o 
   3  -6  -6      114.79      108.05      1.63 o 
   4  -6  -6       89.83       82.72      0.66 o 
   5  -6  -6       18.19       18.34      0.50 o 
   6  -6  -6        7.72        7.62      0.09 o 
  -2  -5  -6       18.23       17.84      0.26 o 
  -1  -5  -6        9.81        8.49      0.21 o 
   0  -5  -6      144.20      117.40      1.09 o 
   1  -5  -6      230.30      203.27      1.46 o 
   2  -5  -6       65.88       67.84      0.60 o 
   3  -5  -6       12.33       11.38      0.42 o 
   4  -5  -6       24.94       21.87      0.23 o 
   5  -5  -6       51.71       46.88      2.66 o 
   7  -5  -6        5.95        6.78      0.14 o 
  -3  -4  -6        4.30        5.01      0.15 o 
  -2  -4  -6        8.38        7.03      0.17 o 
  -1  -4  -6        7.23        4.00      0.49 o 
   0  -4  -6      111.87      110.79      0.85 o 
   1  -4  -6        2.90        2.83      0.08 o 
   2  -4  -6       11.26        8.74      0.25 o 
   3  -4  -6       53.38       49.09      0.77 o 
   4  -4  -6       15.76       13.01      0.23 o 
   5  -4  -6       46.55       41.51      0.36 o 
   7  -4  -6       22.11       20.59      0.24 o 
  -4  -3  -6       45.33       47.66      0.40 o 
  -3  -3  -6        7.96        6.50      0.39 o 
  -2  -3  -6        5.02        5.57      0.15 o 
  -1  -3  -6       76.55       76.31      0.71 o 
   0  -3  -6       49.66       55.55      0.38 o 
   1  -3  -6       14.78       14.70      0.16 o 
   2  -3  -6      170.96      166.47      3.26 o 
   3  -3  -6        0.97        0.66      0.09 o 
   4  -3  -6      163.49      152.03      0.97 o 
   5  -3  -6       39.16       33.35      1.44 o 
   7  -3  -6       90.96       89.18      0.46 o 
  -5  -2  -6       53.09       54.75      0.39 o 
  -4  -2  -6       16.54       15.09      0.24 o 
  -3  -2  -6      161.30      156.96      3.04 o 
  -2  -2  -6        5.93        6.84      0.23 o 
  -1  -2  -6       40.40       40.06      0.74 o 
   0  -2  -6        0.88        1.12      0.05 o 
   1  -2  -6      107.90      118.68      0.58 o 
   2  -2  -6       38.65       42.07      0.41 o 
   3  -2  -6      284.11      288.31      1.20 o 
   4  -2  -6      543.15      518.00      2.78 o 
   5  -2  -6      142.61      128.58      0.53 o 
  -5  -1  -6       46.27       47.46      0.43 o 
  -4  -1  -6       63.46       64.31      0.56 o 
  -3  -1  -6       19.43       22.97      0.20 o 
  -2  -1  -6       28.57       32.42      0.24 o 
  -1  -1  -6      138.37      159.56      1.09 o 
   0  -1  -6      295.88      333.45      2.77 o 
   1  -1  -6      753.86      803.41      3.01 o 
   2  -1  -6     1383.23     1372.25      4.46 o 
   3  -1  -6      278.89      290.25      2.05 o 
   4  -1  -6       60.43       59.98      0.88 o 
   5  -1  -6        3.43        3.07      0.15 o 
  -6   0  -6        2.15        2.63      0.12 o 
  -5   0  -6       92.38       90.03      0.43 o 
  -4   0  -6       83.87       77.88      1.08 o 
  -3   0  -6      197.66      199.10      0.72 o 
  -2   0  -6       82.56      104.91      1.95 o 
  -1   0  -6       68.69       75.96      0.31 o 
   0   0  -6       88.20       99.49      0.38 o 
   1   0  -6      317.03      341.99      2.80 o 
   2   0  -6      578.95      590.37      4.53 o 
   3   0  -6       14.98       21.18      0.35 o 
   4   0  -6       13.20       13.86      0.31 o 
   5   0  -6        4.68        4.05      0.14 o 
  -6   1  -6       77.78       81.97      0.38 o 
  -5   1  -6       48.65       49.24      0.33 o 
  -4   1  -6      115.29      110.23      0.60 o 
  -3   1  -6      181.47      189.45      1.84 o 
  -2   1  -6       51.93       48.85      0.27 o 
  -1   1  -6      109.60      117.02      0.79 o 
   0   1  -6      324.07      325.83      2.64 o 
   1   1  -6      127.82      142.30      1.36 o 
   2   1  -6      192.38      196.21      0.94 o 
   3   1  -6       83.70       76.27      0.72 o 
   4   1  -6       35.80       32.15      0.69 o 
  -6   2  -6        0.81        1.02      0.08 o 
  -5   2  -6       83.15       80.24      0.39 o 
  -4   2  -6       30.17       31.15      0.39 o 
  -3   2  -6       34.12       37.01      0.38 o 
  -2   2  -6       35.08       34.60      0.25 o 
  -1   2  -6      200.85      216.30      1.85 o 
   0   2  -6       69.58       78.32      0.92 o 
   1   2  -6       92.58       98.30      1.44 o 
   2   2  -6        4.03        3.68      0.14 o 
   3   2  -6        3.19        2.99      0.18 o 
  -7   3  -6       55.24       59.86      0.38 o 
  -6   3  -6        1.28        2.10      0.09 o 
  -5   3  -6       23.15       24.47      0.32 o 
  -4   3  -6        3.58        2.61      0.22 o 
  -3   3  -6       30.90       34.31      0.30 o 
  -2   3  -6       16.36       17.26      0.19 o 
  -1   3  -6       46.35       47.06      0.29 o 
   0   3  -6       89.68       93.03      0.41 o 
   1   3  -6       10.26       10.04      0.19 o 
   2   3  -6      160.27      150.08      1.18 o 
   3   3  -6      103.43       98.15      1.12 o 
  -7   4  -6       14.20       15.41      0.21 o 
  -6   4  -6       10.48        9.95      0.64 o 
  -5   4  -6        5.32        7.55      0.14 o 
  -4   4  -6       84.33       81.03      1.29 o 
  -3   4  -6      331.39      328.04      2.79 o 
  -2   4  -6      188.30      194.62      0.82 o 
  -1   4  -6       33.36       28.86      0.67 o 
   0   4  -6       53.27       46.38      0.53 o 
   1   4  -6       39.27       38.29      0.42 o 
   2   4  -6       66.35       61.14      0.92 o 
  -7   5  -6       10.14       11.08      0.17 o 
  -6   5  -6       31.25       33.32      0.36 o 
  -5   5  -6       56.96       56.60      0.76 o 
  -4   5  -6      303.62      296.15      3.15 o 
  -3   5  -6      744.04      723.71      5.24 o 
  -2   5  -6       32.55       34.53      0.39 o 
  -1   5  -6      108.95      114.32      5.36 o 
   0   5  -6       13.80       11.54      0.17 o 
   1   5  -6       24.88       22.82      0.24 o 
  -6   6  -6       49.80       46.00      0.79 o 
  -5   6  -6       22.15       24.17      0.52 o 
  -4   6  -6       92.44       93.15      1.32 o 
  -3   6  -6       59.01       60.22      0.95 o 
  -2   6  -6        6.57        6.29      0.14 o 
  -1   6  -6        7.42        8.97      0.14 o 
   0   6  -6       12.02       10.50      0.21 o 
  -6   7  -6       17.89       18.00      0.15 o 
  -5   7  -6       35.54       32.79      0.24 o 
  -4   7  -6       30.92       27.62      0.23 o 
  -3   7  -6       21.90       19.41      0.46 o 
  -2   7  -6        5.43        5.13      0.13 o 
  -5   8  -6       41.42       45.83      0.46 o 
  -4   8  -6       20.12       18.70      0.17 o 
  -3   8  -6       45.68       48.85      0.28 o 
  -2   8  -6       67.32       75.51      0.44 o 
  -1   8  -6       36.28       41.37      0.30 o 
   3  -8  -5        5.09        5.23      0.11 o 
   0  -7  -5       18.63       19.66      0.20 o 
   1  -7  -5        1.35        1.55      0.07 o 
   2  -7  -5       87.82       87.53      0.56 o 
   3  -7  -5      154.05      155.47      1.84 o 
   4  -7  -5      316.48      325.73      1.02 o 
   5  -7  -5      135.87      135.75      1.52 o 
   6  -7  -5       11.82       11.48      0.14 o 
  -2  -6  -5       16.12       19.98      0.20 o 
  -1  -6  -5        0.46        0.88      0.11 o 
   0  -6  -5       22.06       19.42      0.69 o 
   1  -6  -5      155.66      141.23      2.97 o 
   2  -6  -5       69.98       66.00      0.50 o 
   3  -6  -5      102.53       95.04      0.57 o 
   4  -6  -5      189.62      175.13      1.12 o 
   5  -6  -5       42.67       41.06      1.01 o 
   6  -6  -5       38.00       38.53      0.30 o 
  -3  -5  -5        6.46        9.03      0.13 o 
  -2  -5  -5        8.21        6.60      0.18 o 
  -1  -5  -5       31.05       31.25      0.38 o 
   0  -5  -5       98.96       84.26      0.39 o 
   1  -5  -5       98.60       89.72      2.56 o 
   2  -5  -5        9.84       10.28      0.19 o 
   3  -5  -5        0.18        0.32      0.10 o 
   4  -5  -5       84.35       80.37      0.78 o 
   5  -5  -5        6.15        5.89      0.34 o 
   6  -5  -5       54.79       53.10      0.59 o 
   7  -5  -5       35.39       33.97      0.29 o 
  -4  -4  -5       16.09       18.06      0.20 o 
  -3  -4  -5        7.93        9.33      0.20 o 
  -2  -4  -5        0.22        0.21      0.07 o 
  -1  -4  -5      111.33      108.50      1.67 o 
   0  -4  -5       21.08       20.29      0.24 o 
   1  -4  -5        5.77        6.43      0.18 o 
   2  -4  -5       23.62       22.25      0.26 o 
   3  -4  -5       28.62       30.30      0.33 o 
   4  -4  -5       67.77       65.82      0.65 o 
   5  -4  -5       81.64       75.86      0.45 o 
   6  -4  -5      103.62       92.47      0.62 o 
   7  -4  -5       15.01       16.02      0.22 o 
  -4  -3  -5       21.42       22.48      0.29 o 
  -3  -3  -5       23.01       20.93      0.28 o 
  -2  -3  -5       37.58       39.33      0.62 o 
  -1  -3  -5       26.33       29.36      0.23 o 
   0  -3  -5      239.25      247.94      0.62 o 
   1  -3  -5       13.12       15.09      0.32 o 
   2  -3  -5       58.57       60.61      1.00 o 
   3  -3  -5       45.50       47.83      0.49 o 
   4  -3  -5      396.89      353.39      5.68 o 
   5  -3  -5      422.12      354.41      1.44 o 
  -5  -2  -5       20.46       21.19      0.26 o 
  -4  -2  -5        3.83        3.49      0.14 o 
  -3  -2  -5       15.85       15.78      0.28 o 
  -2  -2  -5      150.93      157.47      1.20 o 
  -1  -2  -5       41.07       45.47      0.62 o 
   0  -2  -5      231.06      256.02      0.61 o 
   1  -2  -5      151.70      166.16      0.84 o 
   2  -2  -5        9.05        9.50      0.15 o 
   3  -2  -5      302.96      303.91      0.72 o 
   4  -2  -5      736.32      680.99      6.20 o 
   5  -2  -5      121.49      107.28      0.71 o 
  -5  -1  -5       23.21       21.34      0.31 o 
  -4  -1  -5       37.74       36.75      0.38 o 
  -3  -1  -5      225.38      233.52      0.75 o 
  -2  -1  -5      199.69      235.39      1.05 o 
  -1  -1  -5      125.99      135.00      0.78 o 
   0  -1  -5      530.94      569.56      0.80 o 
   1  -1  -5       92.62      100.07      0.23 o 
   2  -1  -5      180.54      207.05      2.61 o 
   3  -1  -5       23.84       26.47      0.20 o 
   4  -1  -5        0.56        0.73      0.06 o 
   5  -1  -5       76.98       68.85      1.59 o 
  -6   0  -5       60.50       59.69      0.44 o 
  -5   0  -5       66.65       64.57      0.29 o 
  -4   0  -5      748.14      731.11      9.30 o 
  -3   0  -5      350.56      361.25      2.68 o 
  -2   0  -5       67.16       74.53      0.66 o 
  -1   0  -5       41.24       42.14      0.29 o 
   0   0  -5      902.99      914.50      3.10 o 
   1   0  -5      504.66      501.04      2.35 o 
   2   0  -5       25.90       28.98      0.47 o 
   3   0  -5      209.27      209.14      0.82 o 
   4   0  -5        4.22        4.64      0.33 o 
   5   0  -5      102.13       88.04      1.83 o 
  -6   1  -5       13.82       15.76      0.71 o 
  -5   1  -5      184.04      171.98      0.60 o 
  -4   1  -5      102.05       99.63      0.56 o 
  -3   1  -5       12.55       15.42      0.18 o 
  -2   1  -5      145.78      161.59      0.45 o 
  -1   1  -5      288.47      308.77      0.81 o 
   0   1  -5      352.32      357.32      1.96 o 
   1   1  -5       34.12       36.23      0.52 o 
   2   1  -5       85.14       87.48      0.63 o 
   3   1  -5        0.92        1.39      0.10 o 
   4   1  -5        3.71        4.51      0.25 o 
  -7   2  -5       47.03       49.20      0.34 o 
  -6   2  -5       76.12       69.63      0.37 o 
  -5   2  -5       85.85       77.19      0.57 o 
  -4   2  -5       39.02       42.01      0.36 o 
  -3   2  -5        0.64        1.52      0.07 o 
  -2   2  -5      254.90      261.51      3.05 o 
  -1   2  -5        4.90        4.73      0.08 o 
   0   2  -5      286.12      309.35      3.54 o 
   1   2  -5      204.72      212.26      1.38 o 
   2   2  -5        8.26        6.70      0.19 o 
   3   2  -5       32.37       30.11      0.55 o 
  -7   3  -5       61.64       74.90      0.45 o 
  -6   3  -5       60.05       57.03      2.39 o 
  -5   3  -5       81.08       87.31      0.77 o 
  -4   3  -5      163.51      170.62      1.40 o 
  -3   3  -5      310.76      370.88      8.43 o 
  -2   3  -5      102.12      109.39      1.09 o 
  -1   3  -5      799.19      850.30      1.05 o 
   0   3  -5     1090.85     1088.58      2.65 o 
   1   3  -5       18.21       21.79      0.31 o 
   2   3  -5       82.64       79.11      1.56 o 
   3   3  -5       27.91       25.85      0.68 o 
  -7   4  -5       11.56       11.52      0.20 o 
  -6   4  -5       11.46       10.89      0.23 o 
  -5   4  -5       14.22       13.92      0.21 o 
  -4   4  -5      323.60      317.30      1.89 o 
  -3   4  -5      489.02      501.25      8.31 o 
  -2   4  -5      432.82      482.03      2.36 o 
  -1   4  -5      318.90      372.98      4.74 o 
   0   4  -5      128.80      126.44      0.75 o 
   1   4  -5        4.31        5.03      0.13 o 
   2   4  -5        1.29        1.00      0.12 o 
  -7   5  -5       10.45       12.34      0.19 o 
  -6   5  -5       64.96       66.79      0.52 o 
  -5   5  -5      166.12      162.23      1.57 o 
  -4   5  -5       21.23       20.19      0.25 o 
  -3   5  -5      229.44      220.29      1.06 o 
  -2   5  -5      328.48      334.33      5.06 o 
  -1   5  -5       49.43       49.55      0.45 o 
   0   5  -5      171.52      163.38      0.75 o 
   1   5  -5        3.38        3.24      0.08 o 
  -6   6  -5       39.95       38.35      0.75 o 
  -5   6  -5       13.26       13.70      0.22 o 
  -4   6  -5      172.96      160.44      1.36 o 
  -3   6  -5      155.45      140.87      0.56 o 
  -2   6  -5        8.38        9.04      0.21 o 
  -1   6  -5       33.54       33.73      0.30 o 
   0   6  -5       18.54       16.86      0.20 o 
  -6   7  -5       11.87       13.36      0.20 o 
  -5   7  -5        0.51        0.63      0.20 o 
  -4   7  -5        1.93        2.38      0.11 o 
  -3   7  -5       64.93       62.27      0.75 o 
  -2   7  -5       20.79       20.08      0.31 o 
  -5   8  -5        0.28        0.38      0.05 o 
  -4   8  -5        3.61        4.41      0.08 o 
  -3   8  -5       12.30       12.98      0.15 o 
  -2   8  -5       26.74       31.61      0.26 o 
  -1   8  -5       57.83       67.58      0.40 o 
   2  -8  -4       24.48       26.68      0.24 o 
   3  -8  -4       30.90       33.61      0.30 o 
   4  -8  -4       79.27       84.09      0.41 o 
   0  -7  -4       70.51       79.79      0.53 o 
   1  -7  -4        4.82        5.40      0.11 o 
   2  -7  -4        9.52        9.16      0.21 o 
   3  -7  -4      152.18      149.44      0.51 o 
   4  -7  -4       70.80       68.82      0.50 o 
   5  -7  -4       46.71       46.66      0.40 o 
   6  -7  -4        7.29        7.25      0.09 o 
  -2  -6  -4       75.42       86.52      0.43 o 
  -1  -6  -4        6.36        5.90      0.17 o 
   0  -6  -4        8.27        8.36      0.32 o 
   1  -6  -4        9.98       10.45      0.19 o 
   2  -6  -4       32.60       32.57      0.53 o 
   3  -6  -4       12.56       12.10      0.14 o 
   4  -6  -4        1.67        1.80      0.10 o 
   5  -6  -4       12.65       13.46      0.60 o 
   6  -6  -4        0.89        1.18      0.06 o 
  -3  -5  -4       30.99       34.34      0.27 o 
  -2  -5  -4        8.40        8.71      0.20 o 
  -1  -5  -4       27.67       23.27      0.25 o 
   0  -5  -4      215.44      194.80      2.30 o 
   1  -5  -4       38.67       36.71      0.33 o 
   2  -5  -4       54.95       57.26      0.41 o 
   3  -5  -4        6.10        5.30      0.26 o 
   4  -5  -4       20.99       19.87      0.29 o 
   5  -5  -4      170.64      157.59      0.60 o 
   6  -5  -4       17.69       14.91      0.19 o 
   7  -5  -4       25.07       25.00      0.26 o 
  -4  -4  -4       11.73       11.51      0.17 o 
  -3  -4  -4       50.92       50.51      0.43 o 
  -2  -4  -4       84.82       83.23      0.32 o 
  -1  -4  -4      165.04      151.39      1.28 o 
   0  -4  -4      259.44      253.52      0.81 o 
   1  -4  -4       11.33        9.71      0.15 o 
   2  -4  -4       93.02       96.69      0.65 o 
   3  -4  -4       14.62       13.67      0.32 o 
   4  -4  -4        2.70        1.96      0.12 o 
   5  -4  -4       18.81       17.31      3.65 o 
   6  -4  -4       41.28       42.19      0.43 o 
   7  -4  -4       83.45       84.56      0.48 o 
  -5  -3  -4        6.78        7.29      0.13 o 
  -4  -3  -4       11.67       11.38      0.22 o 
  -3  -3  -4       47.59       42.78      0.30 o 
  -2  -3  -4       15.96       15.06      0.27 o 
  -1  -3  -4       24.75       27.82      0.23 o 
   0  -3  -4      104.83      114.70      0.55 o 
   1  -3  -4       12.05       13.37      0.22 o 
   2  -3  -4       10.21       10.25      0.35 o 
   3  -3  -4       24.54       25.29      0.35 o 
   4  -3  -4       94.49       84.63      0.39 o 
   5  -3  -4      178.44      160.69      2.58 o 
  -5  -2  -4       29.67       28.59      0.31 o 
  -4  -2  -4        3.55        3.80      0.09 o 
  -3  -2  -4        5.41        5.35      0.18 o 
  -2  -2  -4       98.38      113.24      0.46 o 
  -1  -2  -4     1653.30     1679.21     12.72 o 
   0  -2  -4      802.65      861.50      3.37 o 
   1  -2  -4       21.16       24.65      0.28 o 
   2  -2  -4      148.92      153.37      2.06 o 
   3  -2  -4        3.79        3.73      0.08 o 
   4  -2  -4      252.46      254.49      0.59 o 
   5  -2  -4      313.26      286.96      1.34 o 
  -5  -1  -4       62.69       65.19      1.67 o 
  -4  -1  -4      275.69      261.44      6.21 o 
  -3  -1  -4      242.77      259.07      1.08 o 
  -2  -1  -4      645.83      684.63      3.19 o 
  -1  -1  -4      797.79      882.66      5.02 o 
   0  -1  -4      415.69      423.86      2.24 o 
   1  -1  -4       70.75       70.08      0.21 o 
   2  -1  -4      614.85      617.55      1.45 o 
   3  -1  -4       83.85       82.26      0.56 o 
   4  -1  -4      199.73      187.96      0.59 o 
   5  -1  -4       38.58       34.75      0.52 o 
  -6   0  -4       13.22       14.80      0.20 o 
  -5   0  -4       25.08       25.23      0.19 o 
  -4   0  -4       52.02       52.01      0.38 o 
  -3   0  -4       85.18       88.85      0.45 o 
  -2   0  -4      124.65      126.25      0.51 o 
  -1   0  -4      910.38      931.05      2.72 o 
   0   0  -4      257.75      265.54      1.31 o 
   1   0  -4      152.74      151.24      0.95 o 
   2   0  -4      211.79      223.44      1.47 o 
   3   0  -4       79.73       84.54      1.11 o 
   4   0  -4       29.71       27.19      0.52 o 
   5   0  -4       55.97       47.07      0.89 o 
  -6   1  -4       24.42       22.80      0.65 o 
  -5   1  -4       86.55       80.06      0.39 o 
  -4   1  -4      130.65      136.71      1.38 o 
  -3   1  -4       37.66       43.89      0.70 o 
  -2   1  -4      141.95      155.59      0.85 o 
  -1   1  -4       96.16       99.94      0.43 o 
   0   1  -4      210.80      211.05      0.48 o 
   1   1  -4      125.55      127.96      1.52 o 
   2   1  -4       29.85       30.07      0.36 o 
   3   1  -4       17.95       20.21      0.26 o 
   4   1  -4      108.36       97.55      0.78 o 
  -7   2  -4       42.40       46.05      0.23 o 
  -6   2  -4       19.13       19.30      0.43 o 
  -5   2  -4       21.30       20.63      0.58 o 
  -4   2  -4        1.76        3.75      0.33 o 
  -3   2  -4      178.70      203.65      1.67 o 
  -2   2  -4      109.63      114.76      1.28 o 
  -1   2  -4      328.08      348.78      0.88 o 
   0   2  -4     1778.97     1627.47     10.69 o 
   1   2  -4      212.31      240.98      1.17 o 
   2   2  -4       12.32        9.55      0.39 o 
   3   2  -4       29.66       29.71      0.55 o 
   4   2  -4       28.63       27.74      0.61 o 
  -7   3  -4        2.51        1.97      0.12 o 
  -6   3  -4       10.62        9.50      0.22 o 
  -5   3  -4       41.06       42.57      2.08 o 
  -4   3  -4        6.31        6.79      0.14 o 
  -3   3  -4       37.89       37.67      0.65 o 
  -2   3  -4      232.54      234.11      0.73 o 
  -1   3  -4     1367.55     1372.50      4.96 o 
   0   3  -4     1332.39     1346.79      1.68 o 
   1   3  -4       93.94      104.13      1.19 o 
   2   3  -4       29.98       28.19      0.61 o 
   3   3  -4       18.06       21.92      0.54 o 
  -7   4  -4        2.70        3.79      0.14 o 
  -6   4  -4       16.68       20.86      0.31 o 
  -5   4  -4        3.04        5.11      0.14 o 
  -4   4  -4      237.23      229.71      0.81 o 
  -3   4  -4      133.28      139.95      1.60 o 
  -2   4  -4        9.93       10.24      0.14 o 
  -1   4  -4      226.26      236.06      0.99 o 
   0   4  -4       37.25       41.93      0.36 o 
   1   4  -4        3.16        2.55      0.15 o 
   2   4  -4       21.51       19.97      0.19 o 
  -7   5  -4        8.34       10.30      0.18 o 
  -6   5  -4       12.17       12.62      0.40 o 
  -5   5  -4       92.78       91.35      1.16 o 
  -4   5  -4      246.32      234.95      0.81 o 
  -3   5  -4      106.00      103.45      0.51 o 
  -2   5  -4       19.78       22.14      0.14 o 
  -1   5  -4       62.33       60.56      0.71 o 
   0   5  -4       40.17       36.59      0.23 o 
   1   5  -4       13.27       11.69      0.16 o 
  -7   6  -4       10.80       14.04      0.18 o 
  -6   6  -4        2.83        3.00      0.09 o 
  -5   6  -4       42.67       43.62      0.57 o 
  -4   6  -4       52.33       45.83      0.26 o 
  -3   6  -4       39.69       36.00      0.32 o 
  -2   6  -4       29.63       30.35      0.79 o 
  -1   6  -4        1.69        1.19      0.06 o 
   0   6  -4       18.71       19.22      0.26 o 
  -6   7  -4       23.06       23.93      0.43 o 
  -5   7  -4       10.97       11.88      0.32 o 
  -4   7  -4       23.02       22.44      0.19 o 
  -3   7  -4        4.26        3.63      0.11 o 
  -2   7  -4        4.54        4.13      0.11 o 
  -5   8  -4        6.77        6.86      0.10 o 
  -4   8  -4        9.22       10.00      0.11 o 
  -3   8  -4        7.04        6.07      0.12 o 
  -2   8  -4       12.23       12.35      0.15 o 
  -1   8  -4       27.59       29.70      0.28 o 
   2  -8  -3        0.90        0.83      0.08 o 
   3  -8  -3       10.30       10.32      0.12 o 
   4  -8  -3       14.85       16.37      0.20 o 
   5  -8  -3        7.47        7.67      0.13 o 
   0  -7  -3       17.63       19.65      0.18 o 
   1  -7  -3        1.68        2.17      0.08 o 
   2  -7  -3        0.16        0.47      0.18 o 
   3  -7  -3        2.83        3.14      0.30 o 
   4  -7  -3       25.87       26.28      0.32 o 
   5  -7  -3        3.32        3.72      0.12 o 
   6  -7  -3        1.69        2.05      0.07 o 
  -2  -6  -3       93.12      105.35      0.50 o 
  -1  -6  -3       18.75       21.07      0.77 o 
   0  -6  -3       19.99       18.90      0.42 o 
   1  -6  -3        3.32        2.94      0.07 o 
   2  -6  -3       18.51       17.04      0.29 o 
   3  -6  -3       63.54       58.51      0.38 o 
   4  -6  -3       32.13       29.42      0.26 o 
   5  -6  -3       22.48       19.43      0.81 o 
   6  -6  -3       65.69       63.34      0.87 o 
   7  -6  -3       23.27       24.61      0.84 o 
  -3  -5  -3       10.99       13.71      0.19 o 
  -2  -5  -3       23.63       23.53      0.65 o 
  -1  -5  -3        2.91        2.96      0.10 o 
   0  -5  -3       19.49       17.13      0.43 o 
   1  -5  -3       25.77       24.69      0.28 o 
   2  -5  -3        6.02        5.95      0.19 o 
   3  -5  -3       15.42       14.68      0.23 o 
   4  -5  -3        5.56        6.04      0.30 o 
   5  -5  -3       87.80       81.55      0.43 o 
   6  -5  -3       45.20       39.99      0.29 o 
   7  -5  -3       19.97       23.38      0.56 o 
  -4  -4  -3        7.81        8.95      0.17 o 
  -3  -4  -3       42.65       40.98      0.40 o 
  -2  -4  -3       10.36        9.29      0.14 o 
  -1  -4  -3       57.77       57.96      0.86 o 
   0  -4  -3       33.81       32.84      0.26 o 
   1  -4  -3        9.95       13.07      0.22 o 
   2  -4  -3       23.62       24.39      0.23 o 
   3  -4  -3        2.29        2.63      0.26 o 
   4  -4  -3       25.28       19.24      0.40 o 
   5  -4  -3       74.04       60.24      0.59 o 
   6  -4  -3        8.00        9.02      0.22 o 
   7  -4  -3       37.52       38.28      0.33 o 
  -5  -3  -3        2.86        2.58      0.10 o 
  -4  -3  -3        2.21        2.77      0.18 o 
  -3  -3  -3       51.60       47.78      0.22 o 
  -2  -3  -3      159.09      155.88      0.69 o 
  -1  -3  -3       97.96      112.97      0.56 o 
   0  -3  -3      376.72      440.50      1.02 o 
   1  -3  -3        8.35       10.22      0.19 o 
   2  -3  -3      144.48      145.43      0.81 o 
   3  -3  -3       14.13       15.03      0.26 o 
   4  -3  -3       74.53       72.20      1.04 o 
   5  -3  -3       22.59       20.86      0.22 o 
  -5  -2  -3       35.37       38.41      1.78 o 
  -4  -2  -3      178.37      173.57      1.28 o 
  -3  -2  -3      148.50      143.59      6.24 o 
  -2  -2  -3      146.72      155.91      0.58 o 
  -1  -2  -3     2385.99     2410.85     17.78 o 
   0  -2  -3     1122.89     1174.63      1.90 o 
   1  -2  -3      140.07      146.94      0.72 o 
   2  -2  -3       50.38       53.69      0.35 o 
   3  -2  -3       31.17       26.74      0.43 o 
   4  -2  -3        8.56        8.98      0.28 o 
   5  -2  -3       25.73       23.20      0.65 o 
  -6  -1  -3        9.22       11.05      0.16 o 
  -5  -1  -3       19.88       19.78      0.28 o 
  -4  -1  -3      398.89      391.97      8.83 o 
  -3  -1  -3       44.26       41.40      0.32 o 
  -2  -1  -3      161.81      175.46      0.43 o 
  -1  -1  -3      344.98      364.81      1.83 o 
   0  -1  -3       31.08       35.40      0.36 o 
   1  -1  -3     1179.98     1048.44      9.17 o 
   2  -1  -3       27.31       28.80      0.73 o 
   3  -1  -3      329.13      355.62      4.18 o 
   4  -1  -3      107.93      113.40      0.50 o 
   5  -1  -3        9.08        9.57      0.18 o 
  -6   0  -3       24.60       26.28      0.42 o 
  -5   0  -3      305.11      283.16      0.76 o 
  -4   0  -3      258.64      247.01      1.59 o 
  -3   0  -3       69.64       68.68      0.29 o 
  -2   0  -3       35.31       36.88      0.61 o 
  -1   0  -3       49.32       50.64      0.28 o 
   0   0  -3      456.00      433.84      0.65 o 
   1   0  -3      848.01      761.00      2.23 o 
   2   0  -3      135.21      151.15      1.01 o 
   3   0  -3      131.38      142.18      1.58 o 
   4   0  -3        2.21        0.76      0.18 o 
   5   0  -3       23.17       18.97      0.23 o 
  -7   1  -3        0.05        0.13      0.06 o 
  -6   1  -3       38.29       40.14      0.68 o 
  -5   1  -3      238.00      224.30      0.95 o 
  -4   1  -3      148.36      154.38      2.99 o 
  -3   1  -3      113.69      114.97      0.45 o 
  -2   1  -3      363.28      375.61      1.15 o 
  -1   1  -3     1114.05      976.80      8.16 o 
   0   1  -3      751.34      676.86      3.32 o 
   1   1  -3      598.18      582.94      1.52 o 
   2   1  -3        7.91        8.29      0.15 o 
   3   1  -3       18.43       22.17      0.40 o 
   4   1  -3       35.81       32.22      0.45 o 
   5   1  -3       13.60       10.96      0.22 o 
  -7   2  -3        2.12        2.21      0.11 o 
  -6   2  -3        4.45        3.79      0.17 o 
  -5   2  -3        2.11        2.52      0.25 o 
  -4   2  -3       36.45       44.24      0.24 o 
  -3   2  -3      113.68      119.89      0.67 o 
  -2   2  -3       88.53       91.49      0.44 o 
  -1   2  -3      241.75      237.66      0.55 o 
   0   2  -3      149.79      160.62      1.39 o 
   1   2  -3      276.79      294.12      2.40 o 
   2   2  -3       30.46       29.46      0.48 o 
   3   2  -3       73.45       73.42      3.13 o 
   4   2  -3       33.89       32.97      0.68 o 
  -7   3  -3       15.38       17.86      0.25 o 
  -6   3  -3       19.89       24.69      0.34 o 
  -5   3  -3       29.01       41.97      0.42 o 
  -4   3  -3       30.66       37.05      0.39 o 
  -3   3  -3      244.82      237.11      1.21 o 
  -2   3  -3      235.87      238.19      1.42 o 
  -1   3  -3      547.02      585.38      1.01 o 
   0   3  -3      641.69      610.91      1.56 o 
   1   3  -3      192.78      221.91      3.93 o 
   2   3  -3       13.12       14.21      0.43 o 
   3   3  -3        6.71        6.94      0.24 o 
  -7   4  -3        2.46        3.90      0.14 o 
  -6   4  -3       21.58       29.04      0.75 o 
  -5   4  -3       19.03       15.87      0.22 o 
  -4   4  -3      337.45      322.78      0.94 o 
  -3   4  -3       59.70       61.96      0.40 o 
  -2   4  -3      228.26      245.82      0.52 o 
  -1   4  -3      467.53      474.17      0.89 o 
   0   4  -3       66.31       70.28      0.41 o 
   1   4  -3       55.16       49.33      0.54 o 
   2   4  -3      100.16      102.60      0.44 o 
  -7   5  -3        6.52        7.85      0.11 o 
  -6   5  -3        8.49        9.47      0.17 o 
  -5   5  -3       48.95       47.46      0.39 o 
  -4   5  -3      143.57      139.68      1.80 o 
  -3   5  -3        3.06        3.94      0.20 o 
  -2   5  -3       11.85       12.39      0.15 o 
  -1   5  -3       53.75       55.16      0.43 o 
   0   5  -3       42.48       42.67      0.22 o 
   1   5  -3      118.65      105.45      0.77 o 
  -7   6  -3        6.92        8.51      0.10 o 
  -6   6  -3        1.59        1.47      0.08 o 
  -5   6  -3        3.21        3.30      0.14 o 
  -4   6  -3        0.78        0.88      0.06 o 
  -3   6  -3       44.14       39.98      0.30 o 
  -2   6  -3       42.18       38.06      0.41 o 
  -1   6  -3       27.88       25.94      0.34 o 
   0   6  -3        6.45        6.63      0.11 o 
  -6   7  -3        5.91        5.97      0.16 o 
  -5   7  -3        6.28        6.53      0.11 o 
  -4   7  -3        2.35        1.76      0.08 o 
  -3   7  -3       96.24       89.83      0.36 o 
  -2   7  -3      161.74      155.59      0.76 o 
  -1   7  -3       15.46       17.35      0.25 o 
  -5   8  -3        7.49        8.02      0.41 o 
  -4   8  -3        7.01        6.44      0.09 o 
  -3   8  -3        5.76        5.88      0.09 o 
  -2   8  -3        4.68        4.29      0.10 o 
   1  -8  -2       30.88       39.31      0.28 o 
   2  -8  -2        3.93        4.02      0.13 o 
   3  -8  -2       15.00       16.37      0.15 o 
   4  -8  -2        2.58        2.66      0.11 o 
   5  -8  -2        2.54        2.64      0.09 o 
  -1  -7  -2       94.87      110.26      0.41 o 
   0  -7  -2       17.84       21.32      0.21 o 
   1  -7  -2       34.31       33.43      0.37 o 
   2  -7  -2       18.38       15.64      0.22 o 
   3  -7  -2       31.25       29.45      0.31 o 
   4  -7  -2       18.24       18.30      0.28 o 
   5  -7  -2       54.96       57.01      0.81 o 
   6  -7  -2       31.32       29.59      0.28 o 
  -2  -6  -2       28.10       30.34      0.26 o 
  -1  -6  -2       10.01       11.41      0.15 o 
   0  -6  -2       49.49       45.72      0.26 o 
   1  -6  -2      151.21      142.84      1.26 o 
   2  -6  -2       18.34       16.70      0.15 o 
   3  -6  -2        3.44        3.49      0.08 o 
   4  -6  -2       64.39       61.61      3.16 o 
   5  -6  -2       45.42       41.68      0.29 o 
   6  -6  -2       12.15       12.15      0.16 o 
   7  -6  -2        6.08        5.94      0.20 o 
  -3  -5  -2        4.26        4.57      0.13 o 
  -2  -5  -2       24.29       22.93      0.21 o 
  -1  -5  -2        9.19        9.54      0.14 o 
   0  -5  -2        3.53        4.07      0.20 o 
   1  -5  -2       41.57       38.16      0.50 o 
   2  -5  -2       23.35       24.74      0.24 o 
   3  -5  -2       30.37       29.98      0.32 o 
   4  -5  -2       26.78       26.75      1.54 o 
   5  -5  -2       62.28       59.62      3.13 o 
   6  -5  -2       27.78       24.24      1.14 o 
   7  -5  -2       30.41       34.50      1.05 o 
  -4  -4  -2        0.45        0.33      0.09 o 
  -3  -4  -2       44.57       40.56      0.40 o 
  -2  -4  -2       16.84       14.22      0.44 o 
  -1  -4  -2       37.56       40.48      0.35 o 
   0  -4  -2      108.18      109.30      0.51 o 
   1  -4  -2        2.14        1.44      0.07 o 
   2  -4  -2        0.08        0.31      0.05 o 
   3  -4  -2       16.95       20.83      0.45 o 
   4  -4  -2      100.38       95.63      1.58 o 
   5  -4  -2       96.40       82.93      1.96 o 
   6  -4  -2       36.81       35.03      0.39 o 
   7  -4  -2       34.66       34.35      0.31 o 
  -5  -3  -2        6.92        6.84      0.14 o 
  -4  -3  -2       37.47       36.63      0.51 o 
  -3  -3  -2        4.86        4.72      0.11 o 
  -2  -3  -2       20.35       18.55      0.24 o 
  -1  -3  -2       45.18       48.47      0.39 o 
   0  -3  -2      196.39      227.47      0.49 o 
   1  -3  -2       27.96       31.52      0.18 o 
   2  -3  -2       12.71       13.06      0.12 o 
   3  -3  -2      220.01      214.03      0.94 o 
   4  -3  -2       87.23       92.29      0.87 o 
   5  -3  -2      158.59      148.59      0.61 o 
   6  -3  -2       43.85       37.64      0.43 o 
  -5  -2  -2       31.63       29.82      0.23 o 
  -4  -2  -2       11.57       10.47      0.12 o 
  -3  -2  -2       26.29       24.89      0.27 o 
  -2  -2  -2      149.29      160.12      1.93 o 
  -1  -2  -2      219.93      234.87      0.66 o 
   0  -2  -2      111.54      110.23      0.62 o 
   1  -2  -2      333.30      326.42      0.67 o 
   2  -2  -2      180.27      183.98      0.94 o 
   3  -2  -2       64.23       66.80      0.55 o 
   4  -2  -2       29.02       29.70      0.19 o 
   5  -2  -2       32.13       28.22      0.52 o 
  -6  -1  -2       18.07       19.19      0.22 o 
  -5  -1  -2       55.54       54.52      0.27 o 
  -4  -1  -2      102.91      100.96      3.85 o 
  -3  -1  -2       93.93       94.95      0.69 o 
  -2  -1  -2      113.52      123.28      0.31 o 
  -1  -1  -2      362.90      371.41      2.19 o 
   0  -1  -2      128.19      127.96      0.49 o 
   1  -1  -2     1092.50      959.43     12.14 o 
   2  -1  -2       71.51       70.36      0.59 o 
   3  -1  -2      180.14      197.79      1.08 o 
   4  -1  -2       58.93       57.42      0.35 o 
   5  -1  -2      105.34       85.93      1.51 o 
  -6   0  -2       20.40       20.67      0.22 o 
  -5   0  -2      104.32      110.76      0.59 o 
  -4   0  -2       80.57       75.26      0.52 o 
  -3   0  -2       25.68       27.48      0.26 o 
  -2   0  -2      297.49      300.16      0.87 o 
  -1   0  -2      256.06      264.97      1.78 o 
   0   0  -2      503.51      449.41      1.72 o 
   1   0  -2      745.82      653.54      3.31 o 
   2   0  -2       33.86       32.86      0.18 o 
   3   0  -2      122.69      126.92      0.54 o 
   4   0  -2       22.83       22.86      0.83 o 
   5   0  -2      161.16      128.61      0.73 o 
  -7   1  -2        2.38        2.61      0.10 o 
  -6   1  -2        6.10        7.02      0.20 o 
  -5   1  -2       41.29       39.35      0.35 o 
  -4   1  -2        2.90        3.67      0.14 o 
  -3   1  -2        5.17        7.96      0.09 o 
  -2   1  -2       74.21       90.28      0.45 o 
  -1   1  -2      215.18      213.42      0.58 o 
   0   1  -2      743.02      643.87      2.57 o 
   1   1  -2      212.21      210.69      1.38 o 
   2   1  -2       79.56       84.22      0.43 o 
   3   1  -2       18.62       22.67      0.32 o 
   4   1  -2       13.30       14.39      0.31 o 
   5   1  -2       22.16       19.30      0.29 o 
  -7   2  -2       14.99       16.68      0.23 o 
  -6   2  -2        4.02        4.35      0.22 o 
  -5   2  -2       35.53       30.51      0.69 o 
  -4   2  -2      224.55      244.06      1.43 o 
  -3   2  -2     2010.06     1907.83      5.05 o 
  -2   2  -2     2031.46     1821.96      5.61 o 
  -1   2  -2      745.30      714.57      1.75 o 
   0   2  -2      132.96      140.85      1.68 o 
   1   2  -2      118.91      119.89      0.48 o 
   2   2  -2       35.24       31.74      0.35 o 
   3   2  -2        1.49        1.73      0.12 o 
   4   2  -2       27.58       26.55      0.88 o 
  -7   3  -2        7.34       10.12      0.32 o 
  -6   3  -2       25.36       22.04      0.33 o 
  -5   3  -2        1.28        3.25      0.25 o 
  -4   3  -2      219.43      235.68      0.84 o 
  -3   3  -2      341.82      354.07      1.13 o 
  -2   3  -2       26.41       24.93      0.18 o 
  -1   3  -2      585.63      596.86      2.56 o 
   0   3  -2       90.02      104.49      0.52 o 
   1   3  -2       16.33       16.93      0.16 o 
   2   3  -2       12.09       14.05      0.23 o 
   3   3  -2       23.91       23.81      0.71 o 
  -7   4  -2        4.74        4.67      0.10 o 
  -6   4  -2       16.77       15.43      0.19 o 
  -5   4  -2       26.23       30.22      0.30 o 
  -4   4  -2       21.23       23.69      0.26 o 
  -3   4  -2      101.37      111.59      0.74 o 
  -2   4  -2      123.50      132.45      1.04 o 
  -1   4  -2      191.08      185.56      0.98 o 
   0   4  -2       69.85       67.77      0.27 o 
   1   4  -2        2.84        2.12      0.06 o 
   2   4  -2        8.44        8.33      0.12 o 
  -7   5  -2       12.39       14.65      0.16 o 
  -6   5  -2       26.23       25.76      0.23 o 
  -5   5  -2      129.01      128.81      1.69 o 
  -4   5  -2        1.33        1.46      0.31 o 
  -3   5  -2      167.65      167.77      0.51 o 
  -2   5  -2       54.34       53.42      1.30 o 
  -1   5  -2       46.25       39.17      0.26 o 
   0   5  -2      228.63      211.48      1.35 o 
   1   5  -2      170.97      149.23      0.96 o 
  -7   6  -2        4.22        4.45      0.17 o 
  -6   6  -2       28.06       27.97      0.56 o 
  -5   6  -2       58.34       60.40      1.30 o 
  -4   6  -2       44.52       42.77      0.85 o 
  -3   6  -2      163.44      152.64      1.54 o 
  -2   6  -2      232.06      219.74      0.65 o 
  -1   6  -2      335.09      318.76      1.36 o 
   0   6  -2       83.61       78.34      0.41 o 
  -6   7  -2        8.13        7.13      0.25 o 
  -5   7  -2       14.21       14.38      0.25 o 
  -4   7  -2       57.82       57.90      0.36 o 
  -3   7  -2      104.11       95.86      1.58 o 
  -2   7  -2      158.56      153.61      5.41 o 
  -1   7  -2       24.93       27.03      0.32 o 
   0   7  -2       49.02       48.55      0.40 o 
   1   7  -2       41.15       43.12      0.31 o 
  -5   8  -2       14.99       13.70      0.14 o 
  -4   8  -2        3.54        3.58      0.07 o 
  -3   8  -2        5.08        4.69      0.08 o 
  -2   8  -2        1.21        1.18      0.06 o 
  -1   8  -2        1.53        1.97      0.08 o 
   1  -8  -1        0.97        1.40      0.09 o 
   2  -8  -1        4.02        4.47      0.13 o 
   3  -8  -1        2.11        2.70      0.08 o 
   4  -8  -1       34.26       36.06      0.31 o 
   5  -8  -1       14.43       15.42      0.18 o 
  -1  -7  -1       70.52       81.31      0.39 o 
   0  -7  -1       39.36       38.51      0.29 o 
   1  -7  -1        4.06        3.80      0.11 o 
   2  -7  -1        1.16        1.18      0.10 o 
   3  -7  -1       33.32       34.19      0.40 o 
   4  -7  -1       65.97       63.94      0.50 o 
   5  -7  -1       43.68       43.92      0.27 o 
   6  -7  -1       16.00       14.72      0.21 o 
  -2  -6  -1        2.55        4.18      0.13 o 
  -1  -6  -1       25.57       28.08      0.22 o 
   0  -6  -1       32.24       30.61      0.22 o 
   1  -6  -1      106.20       99.95      0.76 o 
   2  -6  -1       10.26       10.17      0.25 o 
   3  -6  -1       11.98       10.78      0.13 o 
   4  -6  -1       17.14       17.40      0.24 o 
   5  -6  -1       55.95       52.69      0.72 o 
   6  -6  -1        7.51        8.52      0.14 o 
   7  -6  -1       36.73       35.22      0.29 o 
  -3  -5  -1       11.43       11.65      0.19 o 
  -2  -5  -1       10.88       11.87      0.16 o 
  -1  -5  -1       80.89       70.40      1.49 o 
   0  -5  -1      325.90      311.37      0.96 o 
   1  -5  -1      135.75      142.07      1.53 o 
   2  -5  -1       26.24       26.05      0.21 o 
   3  -5  -1        5.89        6.82      0.13 o 
   4  -5  -1      154.00      147.23      2.62 o 
   5  -5  -1      210.19      187.36      4.50 o 
   6  -5  -1        7.32        5.77      0.13 o 
   7  -5  -1        1.09        1.37      0.22 o 
  -4  -4  -1       12.41       12.34      0.20 o 
  -3  -4  -1       21.78       20.95      0.30 o 
  -2  -4  -1      209.03      191.52      0.79 o 
  -1  -4  -1       89.78       84.24      0.57 o 
   0  -4  -1       12.09       10.87      0.16 o 
   1  -4  -1       48.54       49.90      0.29 o 
   2  -4  -1      161.42      167.97      0.62 o 
   3  -4  -1        3.80        3.23      0.11 o 
   4  -4  -1       71.00       74.38      0.73 o 
   5  -4  -1       80.00       64.88      1.43 o 
   6  -4  -1       14.44       13.71      0.46 o 
   7  -4  -1       46.78       47.28      0.38 o 
  -5  -3  -1       31.81       32.00      0.28 o 
  -4  -3  -1       96.54       90.46      0.59 o 
  -3  -3  -1      135.28      125.13      0.64 o 
  -2  -3  -1       47.08       46.03      1.72 o 
  -1  -3  -1       60.70       68.55      1.12 o 
   0  -3  -1       45.20       55.78      0.25 o 
   1  -3  -1       62.09       69.79      1.51 o 
   2  -3  -1        5.28        5.59      0.10 o 
   3  -3  -1       44.62       47.81      0.30 o 
   4  -3  -1       81.55       84.50      0.69 o 
   5  -3  -1       57.48       53.45      0.97 o 
   6  -3  -1       68.97       57.50      0.48 o 
  -5  -2  -1       99.50       99.86      0.64 o 
  -4  -2  -1      221.82      207.75      0.51 o 
  -3  -2  -1        0.92        0.63      0.12 o 
  -2  -2  -1      226.84      224.09      1.45 o 
  -1  -2  -1      216.43      231.52      2.38 o 
   0  -2  -1       88.97      100.33      1.86 o 
   1  -2  -1      285.27      281.71      0.80 o 
   2  -2  -1      172.28      172.60      0.86 o 
   3  -2  -1       44.70       60.53      0.47 o 
   4  -2  -1      497.94      493.11      1.43 o 
   5  -2  -1       88.41       84.11      0.72 o 
  -6  -1  -1        5.42        5.59      0.15 o 
  -5  -1  -1       47.17       45.64      0.35 o 
  -4  -1  -1       27.39       25.24      0.32 o 
  -3  -1  -1       65.64       68.57      0.35 o 
  -2  -1  -1       49.15       55.29      0.28 o 
  -1  -1  -1      163.49      164.96      1.86 o 
   0  -1  -1       55.92       58.06      0.32 o 
   1  -1  -1      458.95      432.13      1.74 o 
   2  -1  -1      424.28      420.69      0.90 o 
   3  -1  -1      398.57      406.75      3.84 o 
   4  -1  -1       63.32       65.94      0.57 o 
   5  -1  -1       88.03       69.35      0.51 o 
  -6   0  -1       11.30       10.84      0.22 o 
  -5   0  -1       11.04        9.95      0.30 o 
  -4   0  -1       39.11       37.78      0.32 o 
  -3   0  -1       26.86       26.08      0.34 o 
  -2   0  -1      238.16      233.86      0.65 o 
   0   0  -1      583.75      477.97      2.51 o 
   1   0  -1      181.62      171.78      0.36 o 
   2   0  -1      181.17      188.34      2.54 o 
   3   0  -1       66.98       72.73      0.55 o 
   4   0  -1        2.09        3.48      1.49 o 
   5   0  -1       25.73       22.10      0.77 o 
  -7   1  -1        2.09        2.12      0.10 o 
  -6   1  -1        4.68        5.17      0.20 o 
  -5   1  -1        8.22        7.47      0.17 o 
  -4   1  -1      107.02      113.94      1.16 o 
  -3   1  -1      785.64      856.39      4.63 o 
  -2   1  -1     2467.68     2239.37     10.92 o 
   1   1  -1       40.75       44.31      0.31 o 
   2   1  -1       15.39       15.13      0.23 o 
   3   1  -1       30.42       31.87      0.53 o 
   4   1  -1       15.65       14.71      0.50 o 
   5   1  -1       35.92       30.02      0.37 o 
  -7   2  -1        0.88        1.24      0.07 o 
  -6   2  -1       12.28       14.73      0.34 o 
  -5   2  -1       10.02       14.78      2.64 o 
  -4   2  -1      161.44      179.80      0.61 o 
  -3   2  -1     1256.13     1284.28      5.72 o 
  -2   2  -1      129.85      153.30      0.62 o 
  -1   2  -1      274.06      277.52      3.16 o 
   0   2  -1      434.91      407.13      0.93 o 
   1   2  -1      192.55      217.79      1.20 o 
   2   2  -1       46.75       46.79      0.43 o 
   3   2  -1       42.57       41.99      0.49 o 
   4   2  -1       68.22       60.18      2.22 o 
  -7   3  -1        0.51        0.58      0.06 o 
  -6   3  -1       57.28       60.82      0.37 o 
  -5   3  -1       12.74       14.15      0.31 o 
  -4   3  -1       54.80       58.69      0.36 o 
  -3   3  -1       15.87       17.96      0.25 o 
  -2   3  -1       52.74       52.30      0.33 o 
  -1   3  -1       34.16       42.23      0.19 o 
   0   3  -1      178.73      183.13      0.51 o 
   1   3  -1      203.42      220.18      1.32 o 
   2   3  -1       35.20       33.16      0.51 o 
   3   3  -1       10.06        9.61      0.47 o 
  -7   4  -1       15.40       20.34      0.34 o 
  -6   4  -1        1.97        1.82      0.09 o 
  -5   4  -1       41.35       37.46      0.46 o 
  -4   4  -1       50.33       44.30      0.38 o 
  -3   4  -1       43.15       45.73      0.50 o 
  -2   4  -1      115.54      116.57      1.50 o 
  -1   4  -1       38.50       39.02      0.17 o 
   0   4  -1      210.84      211.09      1.59 o 
   1   4  -1      471.49      412.42      1.05 o 
   2   4  -1      398.81      343.72     10.98 o 
  -7   5  -1       27.57       33.90      0.51 o 
  -6   5  -1        4.23        5.77      1.22 o 
  -5   5  -1      116.39      114.21      0.77 o 
  -4   5  -1       31.65       31.89      0.42 o 
  -3   5  -1       26.14       22.82      0.43 o 
  -2   5  -1       10.36       13.47      0.15 o 
  -1   5  -1      116.05      115.54      1.05 o 
   0   5  -1      894.69      816.36      1.92 o 
   1   5  -1      699.42      647.29      5.02 o 
  -7   6  -1       34.29       35.60      0.33 o 
  -6   6  -1        9.56        9.16      0.14 o 
  -5   6  -1       28.81       28.42      0.29 o 
  -4   6  -1       50.96       49.71      0.57 o 
  -3   6  -1       46.68       45.44      0.39 o 
  -2   6  -1       92.73       89.30      1.29 o 
  -1   6  -1      228.18      212.60      0.67 o 
   0   6  -1      193.50      184.43      0.97 o 
  -6   7  -1       19.02       18.14      0.50 o 
  -5   7  -1       40.47       39.52      0.22 o 
  -4   7  -1       86.42       85.61      0.41 o 
  -3   7  -1       23.09       21.37      0.25 o 
  -2   7  -1       63.42       57.66      0.42 o 
  -1   7  -1       45.26       42.52      0.41 o 
   0   7  -1       48.45       47.14      0.40 o 
   1   7  -1       41.57       41.36      0.31 o 
  -5   8  -1       13.55       14.29      0.15 o 
  -4   8  -1       36.41       35.76      0.19 o 
  -3   8  -1       29.10       27.92      0.20 o 
  -2   8  -1       13.10       14.90      0.17 o 
  -1   8  -1       18.59       17.46      0.23 o 
   1  -8   0        4.09        5.15      0.13 o 
   2  -8   0        6.06        6.08      0.10 o 
   3  -8   0        4.81        4.54      0.09 o 
   4  -8   0        1.30        1.64      0.11 o 
   5  -8   0       12.25       12.46      0.17 o 
  -1  -7   0       13.12       13.33      0.18 o 
   0  -7   0        1.13        1.17      0.08 o 
   1  -7   0        5.58        5.30      0.14 o 
   2  -7   0       22.17       22.52      0.21 o 
   3  -7   0       69.98       66.32      1.13 o 
   4  -7   0        6.07        6.62      0.19 o 
   5  -7   0        2.42        2.81      0.09 o 
   6  -7   0       47.48       48.34      0.36 o 
  -2  -6   0       12.77       13.45      0.21 o 
  -1  -6   0        7.00        7.34      0.11 o 
   0  -6   0       11.84       12.38      0.15 o 
   1  -6   0       32.84       32.47      0.21 o 
   2  -6   0       62.97       60.92      0.43 o 
   3  -6   0       56.18       49.90      0.44 o 
   4  -6   0       89.53       89.42      1.09 o 
   5  -6   0       50.10       45.27      0.58 o 
   6  -6   0       36.87       32.48      0.25 o 
   7  -6   0       42.36       43.45      1.99 o 
  -3  -5   0       19.78       21.31      0.26 o 
  -2  -5   0       47.54       48.29      0.55 o 
  -1  -5   0      196.05      190.89      2.98 o 
   0  -5   0      111.35      103.94      0.50 o 
   1  -5   0       50.72       52.06      0.34 o 
   2  -5   0       36.94       36.80      0.45 o 
   3  -5   0        2.58        2.74      0.19 o 
   4  -5   0       53.69       48.66      1.04 o 
   5  -5   0       64.00       58.84      0.36 o 
   6  -5   0       47.86       43.98      0.30 o 
   7  -5   0        0.02        0.37      0.08 o 
  -4  -4   0        3.65        3.05      0.13 o 
  -3  -4   0      137.34      124.04      0.68 o 
  -2  -4   0      210.24      193.59      7.54 o 
  -1  -4   0      410.51      399.02      1.30 o 
   0  -4   0       90.32       93.28      0.42 o 
   1  -4   0       28.88       25.95      0.37 o 
   2  -4   0       15.05       17.98      0.16 o 
   3  -4   0       25.75       24.83      0.27 o 
   4  -4   0       11.26       10.06      0.14 o 
   5  -4   0       32.24       32.21      1.33 o 
   6  -4   0       19.87       18.05      0.20 o 
   7  -4   0        4.24        3.12      0.13 o 
  -5  -3   0       20.11       20.04      0.23 o 
  -4  -3   0      221.60      208.80      1.33 o 
  -3  -3   0      298.00      265.88      3.14 o 
  -2  -3   0       13.47       12.70      0.15 o 
  -1  -3   0       28.55       34.24      0.31 o 
   0  -3   0      228.64      255.21      2.03 o 
   1  -3   0      286.86      313.16      1.89 o 
   2  -3   0      112.06      115.93      1.99 o 
   3  -3   0      109.54      123.59      0.81 o 
   4  -3   0      164.28      165.67      0.87 o 
   5  -3   0        9.57        8.00      0.15 o 
   6  -3   0        2.11        1.18      0.07 o 
  -5  -2   0       83.34       81.79      0.78 o 
  -4  -2   0       49.76       47.77      0.24 o 
  -3  -2   0        8.84        9.69      0.18 o 
  -2  -2   0      215.38      212.96      0.94 o 
  -1  -2   0       81.61       92.18      0.79 o 
   0  -2   0     1239.90     1184.06      1.45 o 
   1  -2   0      448.10      420.01      2.36 o 
   2  -2   0      452.01      459.87      0.84 o 
   3  -2   0       13.57       17.33      0.11 o 
   4  -2   0      130.80      137.38      0.66 o 
   5  -2   0       25.06       21.67      0.28 o 
   7  -2   0       34.45       33.32      0.33 o 
  -6  -1   0        0.97        1.16      0.11 o 
  -5  -1   0       17.94       18.13      0.17 o 
  -4  -1   0       22.83       24.07      0.31 o 
  -3  -1   0        5.22        5.43      0.10 o 
  -2  -1   0      132.54      130.11      0.94 o 
  -1  -1   0      601.43      571.92      0.93 o 
   2  -1   0       41.70       49.73      1.16 o 
   3  -1   0      451.14      470.31      4.55 o 
   4  -1   0       13.61       18.52      0.20 o 
   5  -1   0       52.11       42.78      0.27 o 
  -6   0   0       33.61       33.48      0.35 o 
  -5   0   0       49.38       51.27      0.31 o 
  -4   0   0       28.74       31.92      0.73 o 
  -3   0   0      186.94      199.97      0.61 o 
  -2   0   0      336.91      330.36      2.39 o 
   2   0   0      336.40      318.80      1.54 o 
   3   0   0      186.55      196.96      3.28 o 
   4   0   0       28.60       29.25      0.41 o 
   5   0   0       49.30       43.39      0.69 o 
  -7   1   0       18.15       19.68      0.22 o 
  -6   1   0       39.23       41.67      0.39 o 
  -5   1   0       52.21       46.65      0.89 o 
  -4   1   0       13.51       19.00      0.36 o 
  -3   1   0      452.44      461.79      2.93 o 
  -2   1   0       41.30       49.70      0.27 o 
   1   1   0      600.45      573.64      1.88 o 
   2   1   0      133.26      130.48      1.15 o 
   3   1   0        5.26        5.00      0.17 o 
   4   1   0       22.81       23.78      0.23 o 
   5   1   0       17.88       15.55      0.27 o 
  -7   2   0       34.37       36.40      0.66 o 
  -6   2   0       17.54       17.29      0.46 o 
  -5   2   0       24.97       23.28      0.63 o 
  -4   2   0      130.09      139.12      0.52 o 
  -3   2   0       13.53       16.64      0.15 o 
  -2   2   0      451.36      449.55      1.04 o 
  -1   2   0      446.12      422.81      4.84 o 
   0   2   0     1236.79     1125.51     13.64 o 
   1   2   0       80.67       92.59      0.58 o 
   2   2   0      214.68      215.04      1.16 o 
   3   2   0        8.67       10.03      0.18 o 
   4   2   0       49.75       46.50      1.73 o 
  -7   3   0        6.35        9.53      0.13 o 
  -6   3   0        2.04        1.27      0.08 o 
  -5   3   0        9.58        7.69      0.27 o 
  -4   3   0      163.76      162.00      0.70 o 
  -3   3   0      109.57      123.23      1.02 o 
  -2   3   0      111.71      114.95      0.97 o 
  -1   3   0      286.36      308.19      4.46 o 
   0   3   0      228.60      248.84      0.38 o 
   1   3   0       28.89       33.63      0.31 o 
   2   3   0       13.22       12.34      0.30 o 
   3   3   0      297.40      273.50      6.54 o 
  -7   4   0        4.19        3.66      0.10 o 
  -6   4   0       19.63       19.32      0.71 o 
  -5   4   0       32.18       33.64      0.31 o 
  -4   4   0       11.49       10.64      0.28 o 
  -3   4   0       25.38       23.46      0.25 o 
  -2   4   0       14.95       17.40      0.15 o 
  -1   4   0       28.89       24.75      0.14 o 
   0   4   0       90.49       93.34      0.34 o 
   1   4   0      410.45      387.27      3.87 o 
   2   4   0      209.59      186.88      1.16 o 
  -7   5   0        0.03        0.38      0.11 o 
  -6   5   0       47.78       47.09      0.69 o 
  -5   5   0       64.21       62.75      0.36 o 
  -4   5   0       53.39       47.56      1.07 o 
  -3   5   0        2.52        2.50      0.13 o 
  -2   5   0       36.62       37.40      0.24 o 
  -1   5   0       50.34       51.59      0.72 o 
   0   5   0      111.86      102.62      0.48 o 
   1   5   0      195.49      183.73      0.56 o 
  -7   6   0       42.51       44.12      0.32 o 
  -6   6   0       37.13       33.48      1.58 o 
  -5   6   0       50.00       47.93      0.37 o 
  -4   6   0       89.11       88.84      1.54 o 
  -3   6   0       56.48       50.60      0.57 o 
  -2   6   0       63.08       63.36      0.86 o 
  -1   6   0       32.63       33.82      0.24 o 
   0   6   0       11.80       11.55      0.17 o 
  -6   7   0       47.17       48.32      0.32 o 
  -5   7   0        2.34        2.93      0.08 o 
  -4   7   0        6.15        7.08      0.12 o 
  -3   7   0       70.03       63.73      0.95 o 
  -2   7   0       22.14       21.79      0.31 o 
  -1   7   0        5.49        5.44      0.18 o 
  -5   8   0       12.17       12.76      0.13 o 
  -4   8   0        1.25        1.57      0.05 o 
  -3   8   0        4.82        4.19      0.16 o 
  -2   8   0        6.17        5.84      0.14 o 
  -1   8   0        4.16        5.47      0.15 o 
   1  -8   1       18.44       18.18      0.15 o 
   2  -8   1       13.03       15.66      0.33 o 
   3  -8   1       28.94       28.47      1.02 o 
   4  -8   1       36.32       35.38      0.32 o 
   5  -8   1       13.57       13.98      0.18 o 
  -1  -7   1       41.37       45.24      0.33 o 
   0  -7   1       48.68       50.46      0.29 o 
   1  -7   1       44.98       41.38      0.43 o 
   2  -7   1       63.46       57.12      0.38 o 
   3  -7   1       23.11       20.78      0.30 o 
   4  -7   1       86.56       82.73      0.55 o 
   5  -7   1       40.58       39.50      0.25 o 
   6  -7   1       19.03       18.83      0.24 o 
  -2  -6   1       33.82       38.11      1.22 o 
  -1  -6   1        7.10        6.53      0.18 o 
   0  -6   1      192.56      190.28      0.46 o 
   1  -6   1      228.81      211.90      1.37 o 
   2  -6   1       93.19       84.11      0.92 o 
   3  -6   1       46.27       45.75      1.60 o 
   4  -6   1       51.08       48.02      0.52 o 
   5  -6   1       28.87       26.29      0.24 o 
   6  -6   1        9.68        8.99      0.15 o 
   7  -6   1       34.55       34.24      0.43 o 
  -3  -5   1       12.77       13.95      0.22 o 
  -2  -5   1       39.05       36.76      0.27 o 
  -1  -5   1      698.43      667.39      3.00 o 
   0  -5   1      894.23      827.92      3.07 o 
   1  -5   1      116.43      116.81      0.46 o 
   2  -5   1       10.21       12.75      0.24 o 
   3  -5   1       25.92       22.13      0.69 o 
   4  -5   1       31.38       32.73      0.52 o 
   5  -5   1      116.11      105.12      0.46 o 
   6  -5   1        4.18        4.31      0.22 o 
   7  -5   1       27.30       32.50      0.55 o 
  -4  -4   1       15.25       16.09      0.23 o 
  -3  -4   1       59.38       54.56      0.37 o 
  -2  -4   1      398.26      369.19      0.84 o 
  -1  -4   1      470.88      448.29      1.24 o 
   0  -4   1      211.52      218.73      1.34 o 
   1  -4   1       38.01       38.40      0.23 o 
   2  -4   1      115.87      116.23      0.50 o 
   3  -4   1       42.78       44.64      0.38 o 
   4  -4   1       50.13       43.55      0.37 o 
   5  -4   1       41.28       35.14      0.43 o 
   6  -4   1        1.97        1.85      0.15 o 
   7  -4   1       15.42       19.04      0.68 o 
  -5  -3   1        7.43        8.06      0.16 o 
  -4  -3   1       63.19       64.13      0.35 o 
  -3  -3   1        9.96        9.61      0.19 o 
  -2  -3   1       34.83       27.99      0.21 o 
  -1  -3   1      203.21      211.04      3.26 o 
   0  -3   1      178.11      188.31      1.61 o 
   1  -3   1       34.20       43.08      0.43 o 
   2  -3   1       51.98       51.98      0.28 o 
   3  -3   1       15.75       17.69      0.12 o 
   4  -3   1       54.28       59.18      0.27 o 
   5  -3   1       12.83       13.46      0.17 o 
   6  -3   1       57.26       54.82      1.07 o 
   7  -3   1        0.54        0.45      0.11 o 
  -6  -2   1        3.00        3.79      0.10 o 
  -5  -2   1       30.17       30.32      0.50 o 
  -4  -2   1       68.14       59.41      0.34 o 
  -3  -2   1       42.32       42.97      0.64 o 
  -2  -2   1       46.40       46.66      0.31 o 
  -1  -2   1      191.85      215.69      0.95 o 
   0  -2   1      435.91      425.53      1.42 o 
   1  -2   1      272.43      268.43      1.01 o 
   2  -2   1      130.05      161.11      1.77 o 
   3  -2   1     1254.45     1288.44      3.95 o 
   4  -2   1      161.66      177.27      0.71 o 
   5  -2   1        9.96       11.70      0.30 o 
   7  -2   1        0.83        0.88      0.10 o 
  -6  -1   1       26.16       27.26      0.29 o 
  -5  -1   1       35.58       34.11      0.31 o 
  -4  -1   1       15.71       14.84      0.25 o 
  -3  -1   1       30.04       33.15      0.65 o 
  -2  -1   1       15.41       15.47      0.25 o 
  -1  -1   1       41.16       45.84      0.20 o 
   2  -1   1     2462.04     2298.55      9.48 o 
   3  -1   1      784.99      855.79      5.20 o 
   4  -1   1      107.73      109.44      0.80 o 
   5  -1   1        8.32        7.20      0.12 o 
  -6   0   1      119.45      127.32      3.62 o 
  -5   0   1       26.04       26.03      0.21 o 
  -4   0   1        2.05        1.59      0.08 o 
  -3   0   1       67.31       71.07      0.71 o 
  -2   0   1      181.08      194.09      0.58 o 
  -1   0   1      180.50      170.03      1.34 o 
   2   0   1      238.03      226.01      1.18 o 
   3   0   1       26.72       25.81      0.17 o 
   4   0   1       38.91       35.33      0.45 o 
   5   0   1       11.11        9.76      0.72 o 
  -7   1   1       29.29       27.76      0.27 o 
  -6   1   1       92.69       87.51      0.41 o 
  -5   1   1       87.65       77.56      0.44 o 
  -4   1   1       63.14       68.00      0.36 o 
  -3   1   1      398.97      415.81      0.57 o 
  -2   1   1      423.21      432.02      2.34 o 
  -1   1   1      457.74      434.63      2.04 o 
   0   1   1       56.22       58.95      0.24 o 
   1   1   1      162.60      166.01      0.57 o 
   2   1   1       49.19       53.39      0.30 o 
   3   1   1       66.06       68.10      0.51 o 
   4   1   1       27.22       23.48      0.24 o 
   5   1   1       47.50       40.96      0.42 o 
  -7   2   1        9.06        7.35      0.11 o 
  -6   2   1       40.40       38.77      0.29 o 
  -5   2   1       88.05       90.94      0.94 o 
  -4   2   1      497.82      514.00      8.52 o 
  -3   2   1       45.16       59.77      0.33 o 
  -2   2   1      172.64      174.49      1.42 o 
  -1   2   1      283.86      283.46      0.66 o 
   0   2   1       89.23       95.30      0.59 o 
   1   2   1      215.55      237.81      1.96 o 
   2   2   1      227.20      220.27      1.56 o 
   3   2   1        0.89        0.30      0.07 o 
   4   2   1      222.36      201.95      4.99 o 
  -7   3   1        9.00        9.79      0.29 o 
  -6   3   1       69.19       66.27      2.38 o 
  -5   3   1       57.88       53.88      1.83 o 
  -4   3   1       81.21       82.56      0.81 o 
  -3   3   1       44.62       48.36      0.21 o 
  -2   3   1        5.36        5.37      0.07 o 
  -1   3   1       61.94       64.49      0.52 o 
   0   3   1       44.98       53.90      0.20 o 
   1   3   1       60.75       67.11      0.65 o 
   2   3   1       47.09       46.11      0.54 o 
   3   3   1      135.39      127.89      0.94 o 
  -7   4   1       47.02       51.13      0.41 o 
  -6   4   1       14.60       14.97      0.26 o 
  -5   4   1       79.68       70.47      1.27 o 
  -4   4   1       70.72       71.13      0.41 o 
  -3   4   1        3.68        2.79      0.10 o 
  -2   4   1      160.71      165.92      0.71 o 
  -1   4   1       48.76       50.06      0.39 o 
   0   4   1       12.20       10.68      0.10 o 
   1   4   1       89.23       81.41      0.34 o 
   2   4   1      209.53      192.06      1.56 o 
  -7   5   1        1.05        1.38      0.11 o 
  -6   5   1        7.41        7.28      0.20 o 
  -5   5   1      209.47      201.36      2.13 o 
  -4   5   1      154.00      147.60      1.94 o 
  -3   5   1        6.03        5.88      0.13 o 
  -2   5   1       26.22       25.64      0.39 o 
  -1   5   1      135.52      141.95      0.51 o 
   0   5   1      326.43      305.75      0.73 o 
   1   5   1       81.27       68.57      0.37 o 
  -7   6   1       37.03       35.79      0.29 o 
  -6   6   1        7.39        8.42      0.20 o 
  -5   6   1       56.24       57.80      0.70 o 
  -4   6   1       17.29       17.58      0.43 o 
  -3   6   1       12.14       10.61      0.17 o 
  -2   6   1       10.39       10.87      0.12 o 
  -1   6   1      106.31      101.61      0.37 o 
   0   6   1       32.45       30.82      0.26 o 
  -6   7   1       16.19       14.70      0.21 o 
  -5   7   1       43.47       46.30      0.29 o 
  -4   7   1       66.22       65.63      0.36 o 
  -3   7   1       33.39       32.60      0.51 o 
  -2   7   1        1.13        0.99      0.12 o 
  -1   7   1        4.06        3.88      0.16 o 
   0   7   1       39.13       34.49      0.36 o 
   1   7   1       70.39       68.92      0.41 o 
  -5   8   1       14.36       15.87      0.19 o 
  -4   8   1       34.52       37.49      0.19 o 
  -3   8   1        2.12        3.19      0.20 o 
  -2   8   1        4.07        4.38      0.07 o 
  -1   8   1        0.93        1.14      0.05 o 
   1  -8   2        1.57        1.81      0.07 o 
   2  -8   2        1.18        1.33      0.07 o 
   3  -8   2        5.17        4.91      0.15 o 
   4  -8   2        3.52        3.45      0.13 o 
   5  -8   2       15.14       13.85      0.13 o 
  -1  -7   2       41.31       45.98      0.34 o 
   0  -7   2       49.25       50.39      0.87 o 
   1  -7   2       25.07       25.89      0.28 o 
   2  -7   2      158.87      152.20      0.54 o 
   3  -7   2      103.59       95.24      0.61 o 
   4  -7   2       58.03       56.71      0.46 o 
   5  -7   2       14.28       14.04      0.16 o 
   6  -7   2        8.03        7.12      0.16 o 
  -2  -6   2       15.05       17.04      0.16 o 
  -1  -6   2        3.89        4.40      0.16 o 
   0  -6   2       83.84       82.98      0.29 o 
   1  -6   2      335.69      318.88      2.38 o 
   2  -6   2      231.62      207.30      2.68 o 
   3  -6   2      163.01      146.86      0.68 o 
   4  -6   2       44.84       41.95      0.27 o 
   5  -6   2       58.13       56.60      0.34 o 
   6  -6   2       28.23       27.35      0.27 o 
   7  -6   2        4.29        4.52      0.19 o 
  -3  -5   2       11.13       11.50      0.20 o 
  -2  -5   2        3.12        3.16      0.14 o 
  -1  -5   2      170.73      158.12      0.55 o 
   0  -5   2      229.56      222.82      1.55 o 
   1  -5   2       46.14       40.19      0.45 o 
   2  -5   2       54.05       52.04      0.34 o 
   3  -5   2      168.03      165.11      0.69 o 
   4  -5   2        1.39        1.90      0.12 o 
   5  -5   2      129.40      120.54      0.52 o 
   6  -5   2       26.46       24.50      0.19 o 
   7  -5   2       12.36       13.85      0.42 o 
  -4  -4   2       52.47       52.41      0.40 o 
  -3  -4   2       61.69       60.34      1.08 o 
  -2  -4   2        8.55        8.27      0.31 o 
  -1  -4   2        2.92        2.78      0.27 o 
   0  -4   2       69.88       70.62      0.40 o 
   1  -4   2      191.50      193.45      2.40 o 
   2  -4   2      124.22      131.16      0.81 o 
   3  -4   2      101.67      107.54      0.53 o 
   4  -4   2       21.07       22.71      0.28 o 
   5  -4   2       26.44       28.85      0.39 o 
   6  -4   2       16.60       15.48      0.29 o 
   7  -4   2        4.73        4.25      0.26 o 
  -5  -3   2       20.31       22.03      0.24 o 
  -4  -3   2       26.22       25.88      0.38 o 
  -3  -3   2       23.79       23.95      0.59 o 
  -2  -3   2       12.22       13.19      0.15 o 
  -1  -3   2       16.27       16.35      0.30 o 
   0  -3   2       90.08      109.83      0.64 o 
   1  -3   2      584.99      602.63      3.21 o 
   2  -3   2       26.29       25.28      0.14 o 
   3  -3   2      341.79      371.01      4.58 o 
   4  -3   2      219.59      244.48      0.59 o 
   5  -3   2        1.26        3.47      0.16 o 
   6  -3   2       25.44       20.18      0.30 o 
   7  -3   2        7.39        8.99      0.20 o 
  -6  -2   2        2.72        2.30      0.09 o 
  -5  -2   2        2.85        3.81      0.13 o 
  -4  -2   2       27.80       27.75      0.18 o 
  -3  -2   2        1.56        1.74      0.13 o 
  -2  -2   2       35.56       32.02      0.18 o 
  -1  -2   2      118.18      119.54      1.11 o 
   0  -2   2      132.59      143.60      0.32 o 
   1  -2   2      746.18      725.75      3.95 o 
   2  -2   2     2028.86     1918.60      4.76 o 
   3  -2   2     2011.67     1963.32      5.27 o 
   4  -2   2      225.54      241.64      0.66 o 
   5  -2   2       35.47       29.19      0.24 o 
  -6  -1   2        3.26        3.54      0.14 o 
  -5  -1   2       22.11       22.16      0.17 o 
  -4  -1   2       13.41       15.61      0.25 o 
  -3  -1   2       18.50       23.28      0.20 o 
  -2  -1   2       80.42       83.62      0.32 o 
  -1  -1   2      213.47      217.39      4.17 o 
   0  -1   2      743.51      646.15      1.24 o 
   1  -1   2      216.58      207.69      2.63 o 
   2  -1   2       74.68       88.28      0.61 o 
   3  -1   2        5.29       11.46      1.47 o 
   4  -1   2        2.78        3.38      0.12 o 
   5  -1   2       41.68       36.58      0.27 o 
  -6   0   2       29.49       29.68      0.27 o 
  -5   0   2      160.65      148.24      1.62 o 
  -4   0   2       23.15       24.20      0.32 o 
  -3   0   2      122.14      127.76      0.80 o 
  -2   0   2       34.00       34.24      0.47 o 
  -1   0   2      743.89      675.26      4.37 o 
   0   0   2      504.71      459.43      1.05 o 
   1   0   2      254.94      251.98      0.66 o 
   2   0   2      296.84      304.57      3.76 o 
   3   0   2       25.80       27.95      0.29 o 
   4   0   2       80.22       72.09      0.51 o 
   5   0   2      104.30      101.08      1.93 o 
  -7   1   2       14.46       14.47      0.20 o 
  -6   1   2       32.75       31.01      0.88 o 
  -5   1   2      105.70       94.13      0.53 o 
  -4   1   2       59.39       60.03      0.37 o 
  -3   1   2      180.85      197.43      0.55 o 
  -2   1   2       71.35       70.48      0.22 o 
  -1   1   2     1091.46      991.81      2.48 o 
   0   1   2      128.85      132.90      0.39 o 
   1   1   2      364.22      373.70      1.51 o 
   2   1   2      114.24      125.65      0.52 o 
   3   1   2       94.26       90.87      0.39 o 
   4   1   2      102.28       97.00      0.89 o 
  -7   2   2        6.22        5.96      0.16 o 
  -6   2   2       23.46       25.39      0.33 o 
  -5   2   2       32.06       29.42      0.65 o 
  -4   2   2       29.29       32.03      0.44 o 
  -3   2   2       63.47       65.75      0.34 o 
  -2   2   2      181.10      184.01      1.66 o 
  -1   2   2      332.35      340.33      1.44 o 
   0   2   2      111.10      112.37      1.02 o 
   1   2   2      220.52      244.21      0.42 o 
   2   2   2      149.65      162.51      1.16 o 
   3   2   2       26.39       25.68      0.25 o 
   4   2   2       11.43       10.46      0.22 o 
  -7   3   2        6.07        5.42      0.16 o 
  -6   3   2       43.51       40.53      0.42 o 
  -5   3   2      158.17      153.94      3.18 o 
  -4   3   2       87.56       91.98      1.79 o 
  -3   3   2      219.29      212.57      1.14 o 
  -2   3   2       12.87       13.11      0.09 o 
  -1   3   2       27.75       30.08      0.16 o 
   0   3   2      195.54      226.57      1.51 o 
   1   3   2       45.50       48.83      0.25 o 
   2   3   2       20.68       19.47      0.38 o 
   3   3   2        4.84        4.51      0.16 o 
  -7   4   2       34.74       37.84      0.35 o 
  -6   4   2       37.03       36.07      0.57 o 
  -5   4   2       96.31       93.95      3.84 o 
  -4   4   2      101.03       94.24      2.56 o 
  -3   4   2       16.99       19.92      0.18 o 
  -2   4   2        0.09        0.36      0.05 o 
  -1   4   2        2.25        1.68      0.05 o 
   0   4   2      109.00      111.54      0.37 o 
   1   4   2       37.67       40.43      0.34 o 
   2   4   2       16.63       13.35      0.21 o 
  -7   5   2       30.58       36.42      0.33 o 
  -6   5   2       27.50       25.79      0.33 o 
  -5   5   2       62.34       63.52      0.55 o 
  -4   5   2       26.62       27.00      1.52 o 
  -3   5   2       30.25       28.32      0.38 o 
  -2   5   2       23.55       24.12      0.23 o 
  -1   5   2       41.38       37.61      0.21 o 
   0   5   2        3.45        4.17      0.11 o 
   1   5   2        9.23        9.14      0.15 o 
  -7   6   2        6.05        6.90      0.14 o 
  -6   6   2       11.96       12.32      0.23 o 
  -5   6   2       45.05       43.62      1.22 o 
  -4   6   2       64.17       62.37      0.36 o 
  -3   6   2        3.39        3.45      0.09 o 
  -2   6   2       18.17       16.84      0.23 o 
  -1   6   2      151.03      146.03      0.40 o 
   0   6   2       49.71       44.69      0.34 o 
  -6   7   2       31.10       28.93      0.27 o 
  -5   7   2       54.68       59.72      0.82 o 
  -4   7   2       18.39       19.05      0.45 o 
  -3   7   2       31.20       29.12      0.43 o 
  -2   7   2       18.55       15.34      0.27 o 
  -1   7   2       34.45       31.88      0.37 o 
   0   7   2       17.68       18.52      0.26 o 
   1   7   2       95.05       97.18      0.46 o 
  -5   8   2        2.58        2.51      0.09 o 
  -4   8   2        2.55        2.95      0.13 o 
  -3   8   2       14.99       15.30      0.15 o 
  -2   8   2        3.88        3.62      0.27 o 
  -1   8   2       30.67       36.09      1.06 o 
   1  -8   3       49.95       54.27      0.51 o 
   2  -8   3        4.59        4.31      0.09 o 
   3  -8   3        5.71        5.97      0.16 o 
   4  -8   3        7.12        6.21      0.15 o 
   5  -8   3        7.55        7.55      0.10 o 
  -1  -7   3       14.35       16.27      0.21 o 
   0  -7   3       25.03       28.81      0.33 o 
   1  -7   3       15.29       15.28      0.17 o 
   2  -7   3      161.18      153.07      0.92 o 
   3  -7   3       96.51       88.68      0.59 o 
   4  -7   3        2.42        1.93      0.12 o 
   5  -7   3        6.37        7.00      0.12 o 
   6  -7   3        5.83        6.04      0.10 o 
  -2  -6   3        3.14        4.16      0.10 o 
  -1  -6   3       21.55       24.72      0.22 o 
   0  -6   3        6.55        7.32      0.14 o 
   1  -6   3       27.78       25.52      0.49 o 
   2  -6   3       42.21       35.87      0.37 o 
   3  -6   3       44.47       39.25      0.36 o 
   4  -6   3        0.81        1.02      0.08 o 
   5  -6   3        3.26        3.52      0.11 o 
   6  -6   3        1.53        1.35      0.09 o 
   7  -6   3        6.82        8.19      0.11 o 
  -3  -5   3       14.41       15.34      0.23 o 
  -2  -5   3       72.69       71.54      0.51 o 
  -1  -5   3      118.28      114.94      0.60 o 
   0  -5   3       42.83       43.72      1.51 o 
   1  -5   3       53.63       57.66      0.30 o 
   2  -5   3       11.81       12.42      0.44 o 
   3  -5   3        3.03        3.90      0.13 o 
   4  -5   3      142.94      134.59      0.80 o 
   5  -5   3       48.91       44.94      0.68 o 
   6  -5   3        8.51        9.18      0.16 o 
   7  -5   3        6.47        7.41      0.12 o 
  -4  -4   3        5.68        5.31      0.15 o 
  -3  -4   3       10.54        8.25      0.20 o 
  -2  -4   3       99.94       99.44      0.91 o 
  -1  -4   3       55.38       52.15      0.58 o 
   0  -4   3       66.06       72.16      0.29 o 
   1  -4   3      467.38      488.06      2.38 o 
   2  -4   3      228.86      249.60      0.53 o 
   3  -4   3       59.94       63.01      1.45 o 
   4  -4   3      336.98      308.22      1.12 o 
   5  -4   3       19.37       15.54      0.27 o 
   6  -4   3       21.34       27.82      0.34 o 
   7  -4   3        2.43        3.64      0.25 o 
  -5  -3   3       23.47       25.35      0.25 o 
  -4  -3   3       29.66       27.44      0.19 o 
  -3  -3   3        6.73        7.09      0.56 o 
  -2  -3   3       13.10       12.69      0.27 o 
  -1  -3   3      193.04      213.37      0.47 o 
   0  -3   3      642.42      637.36      0.79 o 
   1  -3   3      547.81      579.17      5.53 o 
   2  -3   3      236.73      244.10      2.15 o 
   3  -3   3      245.72      251.66      2.68 o 
   4  -3   3       30.45       36.99      0.24 o 
   5  -3   3       28.73       39.09      0.49 o 
   6  -3   3       20.03       22.71      0.31 o 
   7  -3   3       15.55       16.36      0.25 o 
  -6  -2   3        7.17        7.93      0.13 o 
  -5  -2   3       10.10       10.17      0.29 o 
  -4  -2   3       33.80       34.34      0.24 o 
  -3  -2   3       73.44       72.94      0.49 o 
  -2  -2   3       30.78       30.17      0.19 o 
  -1  -2   3      277.31      291.92      2.16 o 
   0  -2   3      149.35      161.70      0.61 o 
   1  -2   3      241.87      243.86      0.80 o 
   2  -2   3       87.98       94.31      0.95 o 
   3  -2   3      112.94      122.09      0.73 o 
   4  -2   3       36.10       42.56      0.32 o 
   5  -2   3        2.21        2.66      0.08 o 
  -6  -1   3        2.49        2.34      0.09 o 
  -5  -1   3       13.50       12.91      0.15 o 
  -4  -1   3       35.99       32.75      0.31 o 
  -3  -1   3       18.56       22.44      0.22 o 
  -2  -1   3        7.99        8.97      0.10 o 
  -1  -1   3      599.65      578.07      1.10 o 
   0  -1   3      749.77      679.48      1.39 o 
   1  -1   3     1112.96      984.27      9.35 o 
   2  -1   3      362.70      388.61      0.91 o 
   3  -1   3      113.52      114.86      0.59 o 
   4  -1   3      148.14      145.82      1.12 o 
   5  -1   3      238.85      213.05      2.13 o 
  -6   0   3       15.20       14.03      0.19 o 
  -5   0   3       23.04       21.25      0.22 o 
  -4   0   3        2.21        1.23      0.09 o 
  -3   0   3      131.06      142.55      0.49 o 
  -2   0   3      134.91      153.30      1.77 o 
  -1   0   3      848.79      807.84      1.40 o 
   0   0   3      456.99      438.38      2.69 o 
   1   0   3       49.99       50.97      0.80 o 
   2   0   3       35.06       37.75      0.38 o 
   3   0   3       70.21       70.92      0.64 o 
   4   0   3      258.45      244.05      1.35 o 
   5   0   3      306.01      272.59      8.76 o 
  -7   1   3        4.16        4.47      0.12 o 
  -6   1   3       23.85       26.43      0.60 o 
  -5   1   3        8.98       11.30      0.26 o 
  -4   1   3      107.97      120.15      1.63 o 
  -3   1   3      329.76      354.03      1.07 o 
  -2   1   3       26.95       26.99      0.22 o 
  -1   1   3     1177.50     1051.31     28.44 o 
   0   1   3       31.52       37.36      0.23 o 
   1   1   3      343.57      363.63      0.83 o 
   2   1   3      162.12      178.85      1.56 o 
   3   1   3       43.91       41.24      0.30 o 
   4   1   3      398.40      375.74      1.37 o 
  -7   2   3       14.19       13.87      0.22 o 
  -6   2   3       32.18       33.79      0.38 o 
  -5   2   3       25.87       26.04      0.77 o 
  -4   2   3        8.65        9.01      0.52 o 
  -3   2   3       30.94       28.36      1.08 o 
  -2   2   3       49.65       53.58      0.29 o 
  -1   2   3      140.30      152.34      0.47 o 
   0   2   3     1120.17     1192.59      8.30 o 
   1   2   3     2386.98     2407.43     23.54 o 
   2   2   3      147.53      156.64      0.95 o 
   3   2   3      147.70      143.64      0.79 o 
   4   2   3      178.25      170.69      0.82 o 
  -7   3   3       27.07       31.03      0.32 o 
  -6   3   3        4.10        4.17      0.12 o 
  -5   3   3       22.38       25.05      5.29 o 
  -4   3   3       74.32       73.08      1.56 o 
  -3   3   3       14.31       15.97      0.16 o 
  -2   3   3      143.95      143.88      0.34 o 
  -1   3   3        8.26        9.78      0.10 o 
   0   3   3      376.78      446.46      1.29 o 
   1   3   3       98.43      114.44      0.37 o 
   2   3   3      158.73      152.98      0.62 o 
   3   3   3       51.87       48.72      2.58 o 
  -7   4   3       37.30       41.88      0.36 o 
  -6   4   3        8.06        9.30      0.23 o 
  -5   4   3       73.74       66.87      1.55 o 
  -4   4   3       25.58       20.79      1.76 o 
  -3   4   3        2.37        2.56      0.10 o 
  -2   4   3       23.31       24.34      0.25 o 
  -1   4   3        9.87       11.08      0.12 o 
   0   4   3       34.12       33.69      0.22 o 
   1   4   3       57.66       58.84      0.30 o 
   2   4   3       10.48        9.89      0.19 o 
  -7   5   3       19.77       24.73      0.27 o 
  -6   5   3       44.85       43.68      1.92 o 
  -5   5   3       87.78       86.03      0.42 o 
  -4   5   3        5.53        6.40      0.84 o 
  -3   5   3       15.63       14.24      0.68 o 
  -2   5   3        5.98        5.40      0.10 o 
  -1   5   3       26.07       25.15      0.17 o 
   0   5   3       19.53       17.17      0.23 o 
   1   5   3        2.83        2.96      0.10 o 
  -7   6   3       23.05       24.33      0.22 o 
  -6   6   3       65.39       63.77      0.46 o 
  -5   6   3       22.49       20.42      0.30 o 
  -4   6   3       32.32       30.73      0.31 o 
  -3   6   3       63.85       59.19      0.91 o 
  -2   6   3       18.36       16.87      0.17 o 
  -1   6   3        3.34        3.07      0.07 o 
   0   6   3       19.82       19.47      0.31 o 
   1   6   3       18.90       20.34      0.28 o 
  -6   7   3        1.66        2.35      0.10 o 
  -5   7   3        3.29        3.95      0.19 o 
  -4   7   3       26.08       26.84      0.42 o 
  -3   7   3        2.77        2.89      0.11 o 
  -2   7   3        0.14        0.16      0.11 o 
  -1   7   3        1.74        1.34      0.13 o 
   0   7   3       17.55       17.98      0.25 o 
   1   7   3      100.08      109.70      0.46 o 
  -4   8   3       14.71       16.34      0.12 o 
  -3   8   3       10.30       10.12      0.13 o 
  -2   8   3        0.87        0.80      0.13 o 
   1  -8   4       27.62       30.99      0.27 o 
   2  -8   4       12.36       13.37      0.14 o 
   3  -8   4        7.13        6.39      0.17 o 
   4  -8   4        9.31       10.19      0.18 o 
   5  -8   4        6.66        6.99      0.09 o 
  -1  -7   4       43.04       46.33      1.56 o 
   0  -7   4       41.00       43.57      0.27 o 
   1  -7   4       18.60       15.66      0.17 o 
   2  -7   4        4.56        4.07      0.09 o 
   3  -7   4        4.37        3.89      0.16 o 
   4  -7   4       23.05       22.77      0.29 o 
   5  -7   4       10.94       12.14      0.21 o 
   6  -7   4       23.19       24.51      0.24 o 
  -2  -6   4        4.99        4.95      0.10 o 
  -1  -6   4        4.62        4.86      0.12 o 
   0  -6   4       18.55       20.64      0.22 o 
   1  -6   4        1.69        1.58      0.08 o 
   2  -6   4       29.39       29.80      0.44 o 
   3  -6   4       39.50       36.20      0.43 o 
   4  -6   4       52.29       46.76      0.39 o 
   5  -6   4       42.64       41.17      0.41 o 
   6  -6   4        2.88        2.77      0.10 o 
   7  -6   4       10.69       13.18      0.29 o 
  -3  -5   4        7.54        9.06      0.19 o 
  -2  -5   4       11.71       12.10      0.23 o 
  -1  -5   4       13.28       12.82      0.65 o 
   0  -5   4       39.97       38.25      0.53 o 
   1  -5   4       62.63       64.32      0.34 o 
   2  -5   4       19.75       21.44      0.26 o 
   3  -5   4      105.49      102.21      1.20 o 
   4  -5   4      245.94      225.73      1.17 o 
   5  -5   4       93.04       86.69      0.40 o 
   6  -5   4       12.36       11.55      0.17 o 
   7  -5   4        8.24        9.80      0.37 o 
  -4  -4   4        2.63        2.57      0.13 o 
  -3  -4   4        3.01        3.08      0.15 o 
  -2  -4   4       21.29       19.31      0.26 o 
  -1  -4   4        3.12        2.70      0.26 o 
   0  -4   4       37.39       44.97      0.43 o 
   1  -4   4      225.27      243.38      2.82 o 
   2  -4   4       10.00       10.41      0.22 o 
   3  -4   4      132.67      142.14      1.00 o 
   4  -4   4      237.03      227.65      0.88 o 
   5  -4   4        3.09        4.69      0.15 o 
   6  -4   4       16.90       18.86      0.21 o 
   7  -4   4        2.65        3.70      0.18 o 
  -5  -3   4        0.93        0.99      0.09 o 
  -4  -3   4        8.84        9.74      0.15 o 
  -3  -3   4       18.08       20.85      0.25 o 
  -2  -3   4       29.81       30.20      0.30 o 
  -1  -3   4       94.24      104.65      0.72 o 
   0  -3   4     1330.61     1419.78      2.39 o 
   1  -3   4     1368.01     1403.60      2.40 o 
   2  -3   4      232.67      231.49      0.71 o 
   3  -3   4       37.48       36.80      0.32 o 
   4  -3   4        6.48        7.85      0.14 o 
   5  -3   4       40.71       38.05      0.37 o 
   6  -3   4       10.67        9.15      0.28 o 
   7  -3   4        2.59        2.07      0.12 o 
  -5  -2   4       34.19       36.56      0.66 o 
  -4  -2   4       28.45       28.14      0.14 o 
  -3  -2   4       29.45       31.31      0.30 o 
  -2  -2   4       12.17       11.28      0.71 o 
  -1  -2   4      211.89      239.79      0.73 o 
   0  -2   4     1776.47     1736.54      5.03 o 
   1  -2   4      329.79      340.47      3.51 o 
   2  -2   4      109.14      114.63      0.77 o 
   3  -2   4      179.18      211.70      0.86 o 
   4  -2   4        1.72        2.94      0.08 o 
   5  -2   4       21.52       21.10      0.20 o 
   6  -2   4       19.20       17.70      0.28 o 
  -6  -1   4       60.81       63.33      2.09 o 
  -5  -1   4      177.93      171.79      3.25 o 
  -4  -1   4      108.74      102.08      1.13 o 
  -3  -1   4       18.00       21.02      0.51 o 
  -2  -1   4       30.14       30.66      0.21 o 
  -1  -1   4      126.13      128.24      1.72 o 
   0  -1   4      209.69      209.09      1.52 o 
   1  -1   4       95.59       97.41      0.90 o 
   2  -1   4      141.89      159.69      1.10 o 
   3  -1   4       37.28       41.96      0.83 o 
   4  -1   4      131.02      135.83      0.72 o 
   5  -1   4       86.43       77.49      1.45 o 
   7  -1   4       79.24       81.82      0.47 o 
  -6   0   4       41.27       41.35      0.92 o 
  -5   0   4       56.08       52.90      0.64 o 
  -4   0   4       29.75       28.64      0.32 o 
  -3   0   4       80.24       87.08      0.37 o 
  -2   0   4      210.77      231.19      1.68 o 
  -1   0   4      151.78      151.48      0.74 o 
   0   0   4      257.43      261.12      2.39 o 
   1   0   4      911.31      910.05      1.79 o 
   2   0   4      124.06      123.28      0.41 o 
   3   0   4       85.55       90.76      0.42 o 
   4   0   4       51.65       49.59      0.33 o 
   5   0   4       25.32       24.50      0.54 o 
  -7   1   4       59.83       60.13      0.35 o 
  -6   1   4       65.03       59.88      0.46 o 
  -5   1   4       38.37       35.06      0.74 o 
  -4   1   4      198.96      193.21      3.50 o 
  -3   1   4       83.90       84.76      0.32 o 
  -2   1   4      615.05      630.23      0.77 o 
  -1   1   4       70.13       70.47      0.46 o 
   0   1   4      413.90      426.67      0.74 o 
   1   1   4      799.50      865.79      2.52 o 
   2   1   4      646.39      692.74      7.30 o 
   3   1   4      241.91      254.13      1.73 o 
   4   1   4      275.89      262.22      1.62 o 
  -7   2   4        2.24        3.27      0.13 o 
  -6   2   4       37.61       40.44      0.98 o 
  -5   2   4      313.42      314.39     14.20 o 
  -4   2   4      253.39      254.41      6.19 o 
  -3   2   4        3.86        3.65      0.08 o 
  -2   2   4      149.62      162.69      0.51 o 
  -1   2   4       21.42       25.43      0.24 o 
   0   2   4      803.48      863.75      1.65 o 
   1   2   4     1655.24     1727.82      8.91 o 
   2   2   4       97.85      106.45      1.38 o 
   3   2   4        5.32        5.11      0.13 o 
   4   2   4        3.58        4.15      0.15 o 
  -7   3   4        1.21        1.36      0.12 o 
  -6   3   4       85.46       85.64      0.42 o 
  -5   3   4      179.16      176.32     10.97 o 
  -4   3   4       94.13       93.61      1.71 o 
  -3   3   4       24.21       24.81      0.37 o 
  -2   3   4       10.19       10.00      0.17 o 
  -1   3   4       11.95       13.12      0.10 o 
   0   3   4      105.37      117.25      0.43 o 
   1   3   4       24.78       28.23      0.18 o 
   2   3   4       15.97       18.22      1.56 o 
   3   3   4       47.41       42.33      1.87 o 
  -7   4   4       83.57       92.62      0.51 o 
  -6   4   4       41.64       44.56      0.30 o 
  -5   4   4       18.84       16.13      0.46 o 
  -4   4   4        2.69        2.24      0.31 o 
  -3   4   4       14.60       13.50      0.29 o 
  -2   4   4       93.05       93.23      0.83 o 
  -1   4   4       11.43       13.03      1.09 o 
   0   4   4      258.43      255.74      0.62 o 
   1   4   4      165.14      156.50      1.18 o 
   2   4   4       84.80       83.69      0.76 o 
  -7   5   4       25.29       27.08      0.26 o 
  -6   5   4       17.59       16.13      0.40 o 
  -5   5   4      171.36      166.04      0.59 o 
  -4   5   4       21.09       20.97      0.37 o 
  -3   5   4        6.21        5.28      0.74 o 
  -2   5   4       54.94       55.92      0.34 o 
  -1   5   4       38.79       38.62      0.36 o 
   0   5   4      215.80      196.26      1.29 o 
   1   5   4       27.88       24.52      0.20 o 
  -6   6   4        0.86        1.29      0.09 o 
  -5   6   4       12.82       14.06      0.18 o 
  -4   6   4        1.66        1.95      0.06 o 
  -3   6   4       12.57       12.08      0.20 o 
  -2   6   4       32.85       32.43      0.37 o 
  -1   6   4        9.89       11.19      0.20 o 
   0   6   4        8.25        9.24      0.27 o 
   1   6   4        6.30        6.04      0.17 o 
   2   6   4       75.13       81.16      0.40 o 
  -6   7   4        7.32        6.89      0.12 o 
  -5   7   4       46.94       48.60      1.52 o 
  -4   7   4       70.43       69.87      0.35 o 
  -3   7   4      152.45      148.42      0.63 o 
  -2   7   4        9.67        9.37      0.22 o 
  -1   7   4        4.83        5.13      0.17 o 
   0   7   4       70.32       70.11      0.45 o 
  -4   8   4       79.32       86.98      0.65 o 
  -3   8   4       31.13       33.43      0.35 o 
  -2   8   4       24.61       27.17      0.24 o 
   1  -8   5       57.93       70.94      0.42 o 
   2  -8   5       26.91       30.75      0.29 o 
   3  -8   5       12.42       13.30      0.21 o 
   4  -8   5        3.67        4.56      0.09 o 
   5  -8   5        0.27        0.41      0.08 o 
  -1  -7   5       63.23       69.74      2.06 o 
   0  -7   5       38.45       43.62      0.37 o 
   1  -7   5       18.72       21.54      0.17 o 
   2  -7   5       20.88       20.53      0.25 o 
   3  -7   5       65.11       65.17      3.20 o 
   4  -7   5        1.88        2.17      0.09 o 
   5  -7   5        0.48        0.40      0.10 o 
   6  -7   5       11.91       13.73      0.13 o 
  -2  -6   5        1.62        2.01      0.08 o 
  -1  -6   5        9.25        8.01      0.16 o 
   0  -6   5       18.47       18.65      0.38 o 
   1  -6   5       33.72       34.53      0.22 o 
   2  -6   5        8.46        8.75      0.21 o 
   3  -6   5      155.17      144.13      1.59 o 
   4  -6   5      173.49      164.80      0.75 o 
   5  -6   5       13.46       13.24      0.24 o 
   6  -6   5       40.06       38.46      1.48 o 
  -3  -5   5       13.04       14.44      0.22 o 
  -2  -5   5        1.14        1.19      0.11 o 
  -1  -5   5        3.46        3.70      0.09 o 
   0  -5   5      172.12      165.17      1.49 o 
   1  -5   5       49.79       49.41      0.39 o 
   2  -5   5      328.82      325.11      2.55 o 
   3  -5   5      230.27      217.86      0.84 o 
   4  -5   5       20.95       19.81      0.29 o 
   5  -5   5      166.79      162.89      0.97 o 
   6  -5   5       65.09       65.41      0.47 o 
   7  -5   5       10.37       11.92      0.14 o 
  -4  -4   5       14.12       16.95      0.23 o 
  -3  -4   5       20.92       20.92      0.29 o 
  -2  -4   5        1.23        1.07      0.10 o 
  -1  -4   5        4.39        4.90      0.15 o 
   0  -4   5      128.96      133.56      0.59 o 
   1  -4   5      319.55      369.19      0.91 o 
   2  -4   5      433.46      474.82      2.39 o 
   3  -4   5      487.71      501.65      2.84 o 
   4  -4   5      322.89      302.50      3.72 o 
   5  -4   5       14.45       13.44      0.25 o 
   6  -4   5       11.52        9.75      0.16 o 
   7  -4   5       11.67       10.72      0.28 o 
  -5  -3   5       34.23       35.98      0.27 o 
  -4  -3   5        7.25        8.31      0.11 o 
  -3  -3   5       28.10       28.96      0.87 o 
  -2  -3   5       83.04       85.11      0.53 o 
  -1  -3   5       17.90       21.70      0.26 o 
   0  -3   5     1090.86     1143.27      2.09 o 
   1  -3   5      800.92      863.18      3.39 o 
   2  -3   5      101.43      110.55      0.37 o 
   3  -3   5      309.76      333.97      1.24 o 
   4  -3   5      163.81      168.04      2.77 o 
   5  -3   5       81.08       83.04      0.38 o 
   6  -3   5       60.30       51.86      1.46 o 
   7  -3   5       61.67       68.81      1.70 o 
  -5  -2   5      173.64      174.41      2.76 o 
  -4  -2   5       37.75       34.75      0.43 o 
  -3  -2   5       32.66       32.51      0.45 o 
  -2  -2   5        8.23        7.21      0.13 o 
  -1  -2   5      205.33      210.35      0.99 o 
   0  -2   5      287.68      309.60      3.97 o 
   1  -2   5        4.81        4.68      0.09 o 
   2  -2   5      255.55      274.94      1.36 o 
   3  -2   5        0.67        1.67      0.06 o 
   4  -2   5       39.42       42.18      0.37 o 
   5  -2   5       86.03       74.02      0.32 o 
   6  -2   5       76.44       66.76      1.72 o 
   7  -2   5       47.17       43.80      0.38 o 
  -6  -1   5       36.58       37.90      0.72 o 
  -5  -1   5       11.35       10.38      0.16 o 
  -4  -1   5        3.80        4.76      0.20 o 
  -3  -1   5        0.89        1.46      0.07 o 
  -2  -1   5       84.89       90.39      0.29 o 
  -1  -1   5       34.33       35.98      0.19 o 
   0  -1   5      351.92      359.01      1.89 o 
   1  -1   5      287.79      308.18      0.95 o 
   2  -1   5      145.60      160.00      0.68 o 
   3  -1   5       12.39       15.34      0.25 o 
   4  -1   5      101.58       97.44      0.36 o 
   5  -1   5      184.43      167.25      0.96 o 
  -6   0   5       71.30       73.90      1.18 o 
  -5   0   5      102.51       93.99      0.40 o 
  -4   0   5        4.40        5.12      0.20 o 
  -3   0   5      210.13      217.56      0.59 o 
  -2   0   5       26.38       29.11      0.37 o 
  -1   0   5      502.89      507.98      4.66 o 
   0   0   5      903.93      923.46      5.72 o 
   1   0   5       41.08       39.81      0.23 o 
   2   0   5       67.68       69.08      0.83 o 
   3   0   5      349.78      361.41      0.80 o 
   4   0   5      748.93      684.56      1.27 o 
   5   0   5       66.95       63.92      0.59 o 
   6   0   5       60.19       56.04      0.46 o 
  -7   1   5       15.29       17.86      0.62 o 
  -6   1   5       18.60       19.72      0.51 o 
  -5   1   5       77.43       77.11      0.40 o 
  -4   1   5        0.55        0.78      0.13 o 
  -3   1   5       23.60       26.57      0.38 o 
  -2   1   5      180.12      205.25      0.47 o 
  -1   1   5       91.86      101.61      0.69 o 
   0   1   5      532.10      568.87      0.59 o 
   1   1   5      125.54      139.02      1.48 o 
   2   1   5      199.00      232.98      0.86 o 
   3   1   5      225.35      226.30      1.27 o 
   4   1   5       38.02       35.82      0.91 o 
  -7   2   5        4.71        5.54      0.10 o 
  -6   2   5       29.77       31.66      1.12 o 
  -5   2   5      121.37      116.28      8.94 o 
  -4   2   5      735.40      737.98     11.18 o 
  -3   2   5      303.16      300.08      3.17 o 
  -2   2   5        8.97        9.87      0.12 o 
  -1   2   5      151.15      159.93      0.35 o 
   0   2   5      230.31      249.86      0.55 o 
   1   2   5       41.02       45.67      0.29 o 
   2   2   5      150.80      156.70      2.16 o 
   3   2   5       15.58       14.74      0.22 o 
  -7   3   5       63.27       67.95      0.43 o 
  -6   3   5       40.95       38.44      0.98 o 
  -5   3   5      420.93      396.43      3.20 o 
  -4   3   5      396.62      395.08     10.57 o 
  -3   3   5       45.40       51.54      0.34 o 
  -2   3   5       58.63       62.32      0.31 o 
  -1   3   5       13.17       15.03      0.22 o 
   0   3   5      239.43      248.43      0.58 o 
   1   3   5       26.69       30.26      0.17 o 
   2   3   5       37.80       39.98      0.33 o 
   3   3   5       22.79       20.20      0.29 o 
  -7   4   5       15.18       18.55      0.23 o 
  -6   4   5      103.19       98.62      0.44 o 
  -5   4   5       81.65       79.75      0.40 o 
  -4   4   5       67.49       70.94      0.52 o 
  -3   4   5       28.61       28.86      0.85 o 
  -2   4   5       23.40       22.01      0.14 o 
  -1   4   5        5.94        6.43      0.14 o 
   0   4   5       21.20       20.39      0.36 o 
   1   4   5      110.62      108.17      2.27 o 
   2   4   5        0.21        0.29      0.09 o 
  -7   5   5       35.13       37.91      0.28 o 
  -6   5   5       54.69       57.48      0.82 o 
  -5   5   5        6.05        6.54      0.13 o 
  -4   5   5       84.07       87.92      0.56 o 
  -3   5   5        0.18        0.94      0.41 o 
  -2   5   5        9.84       10.34      0.20 o 
  -1   5   5       98.03       89.42      0.43 o 
   0   5   5       98.68       85.44      0.36 o 
   1   5   5       30.86       31.23      0.40 o 
   3   5   5        6.56        8.02      0.16 o 
  -6   6   5       37.77       40.55      1.26 o 
  -5   6   5       42.35       41.59      0.22 o 
  -4   6   5      189.31      185.89      0.67 o 
  -3   6   5      103.02       95.86      0.44 o 
  -2   6   5       69.97       65.69      0.82 o 
  -1   6   5      155.13      138.44      0.57 o 
   0   6   5       22.12       19.78      0.62 o 
   1   6   5        0.50        0.88      0.07 o 
   2   6   5       16.27       18.13      0.18 o 
  -5   7   5      135.40      145.66      0.65 o 
  -4   7   5      317.02      340.96      7.19 o 
  -3   7   5      154.27      158.31      0.73 o 
  -2   7   5       87.37       90.88      2.16 o 
  -1   7   5        1.30        1.54      0.21 o 
   0   7   5       18.43       17.32      0.22 o 
  -3   8   5        5.01        5.36      0.20 o 
   1  -8   6       36.45       41.38      0.28 o 
   2  -8   6       67.06       76.71      0.44 o 
   3  -8   6       45.48       49.67      0.37 o 
   4  -8   6       20.05       18.95      0.31 o 
   5  -8   6       41.29       43.34      0.29 o 
  -1  -7   6       37.69       43.51      1.82 o 
   0  -7   6        5.16        5.88      0.15 o 
   1  -7   6        4.80        5.44      0.15 o 
   2  -7   6        5.54        5.41      0.12 o 
   3  -7   6       21.81       20.08      0.80 o 
   4  -7   6       31.13       27.19      0.22 o 
   5  -7   6       35.26       33.63      0.35 o 
   6  -7   6       17.73       16.86      0.20 o 
  -2  -6   6       26.07       27.94      0.43 o 
  -1  -6   6        0.25        0.55      0.08 o 
   0  -6   6       11.91       11.13      0.13 o 
   1  -6   6        7.46        9.34      0.26 o 
   2  -6   6        6.47        6.40      0.14 o 
   3  -6   6       58.53       58.63      0.54 o 
   4  -6   6       91.99       92.85      0.63 o 
   5  -6   6       22.15       23.33      0.21 o 
   6  -6   6       49.58       46.27      0.57 o 
  -3  -5   6        4.30        4.74      0.14 o 
  -2  -5   6       15.64       14.58      0.52 o 
  -1  -5   6       24.70       25.17      0.24 o 
   0  -5   6       13.89       12.25      0.21 o 
   1  -5   6      108.36      111.63      0.95 o 
   2  -5   6       32.27       33.87      0.32 o 
   3  -5   6      742.58      705.36      3.18 o 
   4  -5   6      304.22      288.59      2.64 o 
   5  -5   6       57.09       54.95      0.36 o 
   6  -5   6       30.94       32.46      0.26 o 
   7  -5   6       10.02       10.80      0.17 o 
  -4  -4   6        4.60        4.57      0.14 o 
  -3  -4   6       32.51       32.27      1.39 o 
  -2  -4   6       66.04       60.88      0.42 o 
  -1  -4   6       39.11       40.05      0.74 o 
   0  -4   6       53.48       50.42      1.12 o 
   1  -4   6       33.40       30.15      1.63 o 
   2  -4   6      187.15      191.44      0.71 o 
   3  -4   6      331.25      330.21      1.45 o 
   4  -4   6       84.96       77.89      0.73 o 
   5  -4   6        5.34        7.07      0.10 o 
   6  -4   6       10.60        9.01      0.16 o 
   7  -4   6       14.40       15.41      0.12 o 
  -5  -3   6       49.68       51.25      0.31 o 
  -4  -3   6      180.38      177.97      0.54 o 
  -3  -3   6      103.25      102.02      0.83 o 
  -2  -3   6      160.24      156.43      1.80 o 
  -1  -3   6       10.36       10.33      0.15 o 
   0  -3   6       89.48       92.81      0.48 o 
   1  -3   6       46.36       47.67      0.68 o 
   2  -3   6       16.10       17.16      0.15 o 
   3  -3   6       30.68       34.54      0.30 o 
   4  -3   6        3.64        2.22      0.09 o 
   5  -3   6       22.90       23.07      0.18 o 
   6  -3   6        1.34        1.99      0.12 o 
   7  -3   6       55.29       60.02      0.26 o 
  -5  -2   6      252.52      252.15      1.30 o 
  -4  -2   6      101.46       98.28      0.96 o 
  -3  -2   6        3.15        3.38      0.12 o 
  -2  -2   6        4.10        4.09      0.10 o 
  -1  -2   6       92.55       97.97      1.51 o 
   0  -2   6       69.41       79.23      0.72 o 
   1  -2   6      200.14      217.40      3.20 o 
   2  -2   6       35.34       35.12      0.29 o 
   3  -2   6       34.03       37.41      0.68 o 
   4  -2   6       30.21       30.81      0.54 o 
   5  -2   6       82.99       78.12      0.81 o 
   6  -2   6        0.78        1.02      0.11 o 
   7  -2   6       45.04       43.20      0.35 o 
  -6  -1   6       43.97       45.06      0.51 o 
  -5  -1   6        0.75        1.78      0.69 o 
  -4  -1   6       35.68       34.64      0.50 o 
  -3  -1   6       83.58       82.99      0.47 o 
  -2  -1   6      191.53      204.95      0.87 o 
  -1  -1   6      127.44      140.00      0.48 o 
   0  -1   6      322.64      325.87      2.38 o 
   1  -1   6      109.55      116.75      0.81 o 
   2  -1   6       52.14       48.35      0.24 o 
   3  -1   6      181.99      192.72      0.87 o 
   4  -1   6      115.97      112.05      0.81 o 
   5  -1   6       48.71       49.07      0.34 o 
   6  -1   6       77.37       81.35      0.52 o 
  -6   0   6        1.57        2.03      0.08 o 
  -5   0   6        4.63        4.29      0.12 o 
  -4   0   6       13.21       14.02      0.86 o 
  -3   0   6       15.02       21.77      0.35 o 
  -2   0   6      579.15      598.12      0.89 o 
  -1   0   6      316.39      349.98      0.54 o 
   0   0   6       88.17       98.18      0.56 o 
   1   0   6       68.99       76.74      1.22 o 
   2   0   6       82.96       99.06      0.50 o 
   3   0   6      198.63      199.52      0.63 o 
   4   0   6       83.82       76.78      0.56 o 
   6   0   6        2.16        2.38      0.14 o 
  -7   1   6       23.33       25.49      0.20 o 
  -6   1   6       14.08       14.57      0.44 o 
  -5   1   6        3.37        3.33      0.10 o 
  -4   1   6       60.49       62.77      3.06 o 
  -3   1   6      280.04      305.93      0.72 o 
  -2   1   6     1383.35     1444.46      5.54 o 
  -1   1   6      751.47      818.11      1.85 o 
   0   1   6      297.42      326.35      1.49 o 
   1   1   6      139.00      160.74      1.16 o 
   2   1   6       28.76       31.74      0.31 o 
   3   1   6       19.24       20.50      0.26 o 
   4   1   6       63.28       58.86      0.43 o 
  -7   2   6       20.75       26.59      0.25 o 
  -6   2   6       27.73       31.24      0.62 o 
  -5   2   6      142.11      140.25      0.53 o 
  -4   2   6      543.72      537.14      9.17 o 
  -3   2   6      284.58      291.21      2.76 o 
  -2   2   6       38.48       42.87      0.27 o 
  -1   2   6      107.96      116.43      0.80 o 
   0   2   6        0.80        1.00      0.11 o 
   1   2   6       40.83       40.36      0.18 o 
   2   2   6        5.82        6.23      0.32 o 
   3   2   6      160.61      150.07      0.88 o 
  -7   3   6       91.28      101.85      0.48 o 
  -6   3   6        0.61        0.77      0.13 o 
  -5   3   6       39.53       40.04      0.29 o 
  -4   3   6      163.99      163.83      0.68 o 
  -3   3   6        1.01        0.94      0.10 o 
  -2   3   6      171.54      174.10      1.40 o 
  -1   3   6       14.80       14.69      0.12 o 
   0   3   6       49.50       53.94      0.35 o 
   1   3   6       76.76       79.92      0.90 o 
   2   3   6        5.16        5.23      0.18 o 
   3   3   6        8.01        6.32      0.17 o 
   4   3   6       45.02       41.00      0.41 o 
  -7   4   6       22.32       23.94      0.23 o 
  -6   4   6       45.08       44.30      0.29 o 
  -5   4   6       46.27       46.09      0.41 o 
  -4   4   6       15.95       16.16      0.32 o 
  -3   4   6       53.47       49.43      0.49 o 
  -2   4   6       11.40        9.11      0.10 o 
  -1   4   6        2.92        2.64      0.07 o 
   0   4   6      112.16      110.09      1.17 o 
   1   4   6        7.39        3.51      0.10 o 
  -7   5   6        6.00        7.94      0.12 o 
  -6   5   6       10.09       10.55      0.14 o 
  -5   5   6       52.00       48.94      1.70 o 
  -4   5   6       25.17       24.13      0.35 o 
  -3   5   6       12.57       11.68      0.51 o 
  -2   5   6       66.30       67.91      0.97 o 
  -1   5   6      229.55      205.77      0.69 o 
   0   5   6      144.69      118.98      0.57 o 
   1   5   6        9.95        8.62      0.25 o 
   2   5   6       18.13       17.55      0.79 o 
   3   5   6        8.49        9.19      0.15 o 
  -6   6   6        7.80        8.37      0.16 o 
  -5   6   6       18.38       19.39      0.19 o 
  -4   6   6       90.38       88.69      1.97 o 
  -3   6   6      114.91      109.18      0.73 o 
  -2   6   6      115.24      109.31      0.50 o 
  -1   6   6      187.32      171.39      2.01 o 
   0   6   6       15.90       14.72      0.43 o 
   1   6   6        6.43        6.73      0.11 o 
  -5   7   6       89.39       98.27      0.46 o 
  -4   7   6       41.64       43.52      0.34 o 
  -3   7   6       36.34       35.96      0.24 o 
  -2   7   6       23.52       23.09      0.16 o 
  -1   7   6       12.86       12.27      0.14 o 
   0   7   6       23.45       23.29      0.33 o 
   1  -8   7       10.60       12.24      0.11 o 
   2  -8   7       10.01       10.23      0.17 o 
   3  -8   7       16.64       17.52      0.22 o 
   4  -8   7        2.80        2.66      0.07 o 
  -1  -7   7        4.45        5.11      0.23 o 
   0  -7   7       19.45       23.84      0.77 o 
   1  -7   7        0.31        0.10      0.06 o 
   2  -7   7        4.00        4.97      0.17 o 
   3  -7   7       33.03       34.19      0.71 o 
   4  -7   7        5.16        4.48      0.11 o 
   5  -7   7       53.86       58.26      0.43 o 
   6  -7   7       50.00       54.60      0.32 o 
  -2  -6   7       25.32       28.30      0.18 o 
  -1  -6   7        5.93        7.69      0.25 o 
   0  -6   7        5.08        7.99      0.45 o 
   1  -6   7        7.32        7.38      0.11 o 
   2  -6   7        8.19       11.84      0.28 o 
   3  -6   7       52.76       48.60      0.43 o 
   4  -6   7       44.06       43.09      0.44 o 
   5  -6   7       43.09       44.93      1.17 o 
   6  -6   7       93.00      101.99      0.36 o 
  -3  -5   7        8.38        9.44      0.17 o 
  -2  -5   7       32.64       28.34      0.26 o 
  -1  -5   7        8.40        8.48      0.14 o 
   0  -5   7      106.06      100.71      0.70 o 
   1  -5   7       10.39        9.70      0.19 o 
   2  -5   7       26.90       25.80      0.70 o 
   3  -5   7       99.66       97.21      0.44 o 
   4  -5   7       75.20       72.19      1.09 o 
   5  -5   7       11.50       11.76      0.17 o 
   6  -5   7        7.14        9.27      0.15 o 
  -4  -4   7       11.85       12.94      0.19 o 
  -3  -4   7      203.67      193.34      5.31 o 
  -2  -4   7      382.28      351.27      1.04 o 
  -1  -4   7       50.16       43.91      0.67 o 
   0  -4   7       22.32       21.03      0.37 o 
   1  -4   7        7.66        7.80      0.31 o 
   2  -4   7       31.46       29.36      0.24 o 
   3  -4   7       24.98       21.45      0.18 o 
   4  -4   7       20.05       18.13      0.19 o 
   5  -4   7        6.74        7.10      0.12 o 
   6  -4   7        9.85        8.34      0.26 o 
   7  -4   7        3.18        3.68      0.19 o 
  -5  -3   7       56.88       59.83      0.30 o 
  -4  -3   7      134.10      133.77      0.39 o 
  -3  -3   7      109.58       99.96      0.47 o 
  -2  -3   7       38.48       37.75      0.35 o 
  -1  -3   7       79.73       81.09      0.46 o 
   0  -3   7        0.12        0.95      0.40 o 
   1  -3   7        2.87        2.98      0.16 o 
   2  -3   7       61.03       63.23      0.28 o 
   3  -3   7        7.29        7.43      0.24 o 
   4  -3   7       59.05       58.01      0.38 o 
   5  -3   7      147.79      131.43      0.55 o 
   6  -3   7       53.39       44.10      0.52 o 
   7  -3   7        0.23        0.31      0.06 o 
  -5  -2   7       27.55       27.29      0.20 o 
  -4  -2   7       42.94       40.72      0.30 o 
  -3  -2   7      147.99      141.85      0.67 o 
  -2  -2   7      184.96      166.29      0.58 o 
  -1  -2   7       56.69       54.87      0.49 o 
   0  -2   7      125.47      124.60      0.91 o 
   1  -2   7       37.18       39.96      1.24 o 
   2  -2   7       14.84       13.94      0.16 o 
   3  -2   7       49.78       49.14      0.52 o 
   4  -2   7       21.50       18.90      0.30 o 
   5  -2   7       62.39       57.87      0.42 o 
   6  -2   7       18.83       21.75      0.60 o 
  -6  -1   7       32.50       37.54      0.30 o 
  -5  -1   7       17.11       16.74      0.27 o 
  -4  -1   7       50.26       48.68      0.55 o 
  -3  -1   7       26.80       27.69      0.42 o 
  -2  -1   7       22.95       20.99      0.17 o 
  -1  -1   7        9.79       11.66      0.13 o 
   0  -1   7       51.73       61.84      0.85 o 
   1  -1   7       10.67       12.88      0.16 o 
   2  -1   7      175.28      182.89      1.18 o 
   3  -1   7       66.65       63.41      0.72 o 
   4  -1   7      120.13      105.47      0.52 o 
   5  -1   7       62.95       58.11      0.43 o 
   6  -1   7       20.14       18.41      0.73 o 
  -6   0   7       19.25       21.99      0.28 o 
  -5   0   7       45.54       45.06      0.25 o 
  -4   0   7       15.85       17.09      0.64 o 
  -3   0   7      114.28      107.44      1.16 o 
  -2   0   7      248.22      269.47      2.01 o 
  -1   0   7     3060.84     2827.47      9.32 o 
   0   0   7      436.47      517.12      2.56 o 
   1   0   7       93.59      106.74      0.67 o 
   2   0   7       62.43       63.80      0.36 o 
   3   0   7      109.90      111.83      0.76 o 
   4   0   7       45.15       42.24      0.83 o 
   5   0   7       30.75       29.58      0.26 o 
   6   0   7       29.11       29.73      0.30 o 
  -6   1   7       12.63       12.08      0.17 o 
  -5   1   7       29.00       33.77      0.26 o 
  -4   1   7      375.43      361.28      6.66 o 
  -3   1   7       89.75       93.08      1.32 o 
  -2   1   7      885.01      965.14      2.69 o 
  -1   1   7     1361.35     1419.41      3.88 o 
   0   1   7      128.06      147.10      0.37 o 
   1   1   7      432.38      467.43      2.62 o 
   2   1   7      126.71      126.97      0.48 o 
   3   1   7       47.75       44.58      0.54 o 
   4   1   7       22.64       20.03      0.20 o 
  -7   2   7        0.18        0.53      0.07 o 
  -6   2   7        6.23        7.06      0.13 o 
  -5   2   7      113.99      111.36      2.76 o 
  -4   2   7       43.99       43.37      0.68 o 
  -3   2   7      220.68      221.62      1.38 o 
  -2   2   7       40.90       42.11      0.29 o 
  -1   2   7       50.24       51.36      0.30 o 
   0   2   7       61.35       62.02      0.27 o 
   1   2   7       30.83       32.69      0.16 o 
   2   2   7        8.91       10.30      0.39 o 
   3   2   7       57.65       52.96      0.44 o 
   5   2   7        5.56        5.89      0.16 o 
  -7   3   7       36.55       44.16      0.29 o 
  -6   3   7       59.99       62.04      0.32 o 
  -5   3   7      196.33      185.40      0.90 o 
  -4   3   7       40.99       39.03      0.83 o 
  -3   3   7      122.55      118.83      2.42 o 
  -2   3   7       34.42       37.20      0.24 o 
  -1   3   7      207.06      212.85      0.68 o 
   0   3   7       15.22       16.07      0.34 o 
   1   3   7      121.59      122.14      0.57 o 
   2   3   7       94.95       92.47      1.55 o 
   3   3   7       19.37       12.83      0.29 o 
   4   3   7       37.61       36.84      0.36 o 
  -7   4   7       24.09       28.21      0.21 o 
  -6   4   7        3.78        4.36      0.11 o 
  -5   4   7        4.76        5.77      0.14 o 
  -4   4   7        9.70       10.22      0.15 o 
  -3   4   7       26.07       24.34      0.28 o 
  -2   4   7       23.94       25.70      0.27 o 
  -1   4   7      106.11      103.37      1.10 o 
   0   4   7       69.22       64.24      0.36 o 
   1   4   7       22.24       32.99      0.24 o 
   3   4   7        5.99        4.02      0.13 o 
  -6   5   7        0.51        0.60      0.10 o 
  -5   5   7        0.90        0.70      0.11 o 
  -4   5   7        0.28        0.59      0.09 o 
  -3   5   7        8.77        8.03      0.17 o 
  -2   5   7       26.21       28.31      0.20 o 
  -1   5   7       62.76       58.80      0.64 o 
   0   5   7       67.05       57.29      0.26 o 
   1   5   7       19.80       14.26      0.28 o 
   2   5   7        5.48        5.65      0.13 o 
  -6   6   7       16.09       17.32      0.21 o 
  -5   6   7        6.22        6.27      0.17 o 
  -4   6   7       73.80       71.34      1.50 o 
  -3   6   7       30.76       29.97      0.36 o 
  -2   6   7       33.49       32.13      0.35 o 
  -1   6   7       56.86       57.99      1.06 o 
   0   6   7        2.22        2.06      0.09 o 
   1   6   7        7.20        7.05      0.11 o 
  -5   7   7       26.06       28.95      0.24 o 
  -4   7   7      110.48      119.16      0.59 o 
  -3   7   7       15.53       17.08      0.16 o 
  -2   7   7       21.23       21.59      0.14 o 
  -1   7   7        2.39        2.42      0.08 o 
   2  -8   8        6.29        7.78      0.15 o 
   3  -8   8       15.46       18.04      0.21 o 
   4  -8   8       23.07       26.31      0.25 o 
  -1  -7   8       27.81       31.54      0.24 o 
   0  -7   8        2.28        1.40      0.11 o 
   1  -7   8       31.68       32.92      0.34 o 
   2  -7   8        2.58        2.94      0.14 o 
   3  -7   8       12.72       13.23      0.16 o 
   4  -7   8      109.63      118.58      0.64 o 
   5  -7   8       39.34       41.73      0.35 o 
  -2  -6   8        1.72        1.09      0.06 o 
  -1  -6   8        0.69        1.23      0.10 o 
   0  -6   8       22.89       20.23      0.29 o 
   1  -6   8       17.09       12.96      0.43 o 
   2  -6   8       42.48       45.35      1.20 o 
   3  -6   8       13.09       10.46      0.13 o 
   4  -6   8       14.17       15.34      0.27 o 
   5  -6   8       10.48       11.41      0.22 o 
   6  -6   8       59.17       61.65      1.41 o 
  -3  -5   8        7.37        8.23      0.16 o 
  -2  -5   8      139.99      128.49      0.85 o 
  -1  -5   8      165.91      143.11      1.74 o 
   0  -5   8       46.03       32.81      0.29 o 
   1  -5   8       52.61       56.26      0.44 o 
   2  -5   8        3.47        3.58      0.50 o 
   3  -5   8       21.09       21.85      0.75 o 
   4  -5   8       33.69       30.83      0.29 o 
   5  -5   8       34.72       30.61      0.23 o 
   6  -5   8       10.69        8.55      0.19 o 
  -4  -4   8       26.09       27.85      0.25 o 
  -3  -4   8      144.27      144.00      1.31 o 
  -2  -4   8      181.55      157.51      0.53 o 
  -1  -4   8      163.97      161.14      1.05 o 
   0  -4   8        0.65        1.10      0.10 o 
   1  -4   8      130.93      131.84      2.25 o 
   2  -4   8       49.63       51.96      0.45 o 
   3  -4   8        4.78        4.34      0.19 o 
   4  -4   8      286.42      266.59      1.40 o 
   5  -4   8      103.88       88.84      0.45 o 
   6  -4   8        7.05        7.18      0.39 o 
  -4  -3   8       42.15       45.30      0.27 o 
  -3  -3   8       25.70       22.40      0.21 o 
  -2  -3   8       15.93       17.40      0.27 o 
  -1  -3   8       36.97       35.45      0.46 o 
   0  -3   8       44.04       47.35      0.57 o 
   1  -3   8      130.97      138.35      1.77 o 
   2  -3   8       23.73       23.13      0.24 o 
   3  -3   8       38.94       39.99      0.38 o 
   4  -3   8       95.75       95.58      0.71 o 
   5  -3   8       13.11       12.56      0.16 o 
   6  -3   8       62.84       64.51      0.34 o 
  -5  -2   8        6.84        7.51      0.17 o 
  -4  -2   8        9.90        9.53      0.16 o 
  -3  -2   8        8.88        9.75      0.20 o 
  -2  -2   8       24.64       28.45      0.37 o 
  -1  -2   8       84.74       90.81      0.43 o 
   0  -2   8      101.40      100.97      0.98 o 
   1  -2   8        2.33        3.12      0.07 o 
   2  -2   8        8.66        9.50      0.25 o 
   3  -2   8       17.07       17.76      0.27 o 
   4  -2   8       57.22       60.17      0.61 o 
   5  -2   8      113.78      109.65      1.67 o 
   6  -2   8       17.76       17.17      0.23 o 
  -6  -1   8       18.13       21.04      0.22 o 
  -5  -1   8       28.44       31.04      0.38 o 
  -4  -1   8        0.76        0.68      0.12 o 
  -3  -1   8       10.59       11.11      0.29 o 
  -2  -1   8       52.14       55.41      0.38 o 
  -1  -1   8       39.00       41.99      0.55 o 
   0  -1   8        6.87       10.17      0.09 o 
   1  -1   8       20.63       21.28      0.27 o 
   2  -1   8       41.79       44.35      2.43 o 
   3  -1   8       25.55       26.00      0.24 o 
   4  -1   8       59.22       54.83      1.62 o 
   5  -1   8        0.02        0.10      0.08 o 
   6  -1   8       53.82       54.20      1.94 o 
  -6   0   8        0.60        0.88      0.11 o 
  -5   0   8       79.14       86.10      0.48 o 
  -4   0   8       17.44       18.06      0.54 o 
  -3   0   8        1.76        2.04      0.10 o 
  -2   0   8      108.55      116.22      0.70 o 
  -1   0   8      141.43      160.79      0.44 o 
   0   0   8      367.64      421.38      1.31 o 
   1   0   8      192.07      205.35      0.47 o 
   2   0   8       22.18       21.21      0.20 o 
   3   0   8        2.61        2.63      0.12 o 
   4   0   8       58.98       54.20      0.48 o 
   5   0   8        1.00        1.31      0.11 o 
   6   0   8        7.07        7.38      0.57 o 
  -6   1   8        8.60        8.65      0.13 o 
  -5   1   8       60.84       64.00      0.98 o 
  -4   1   8       47.51       44.53      0.41 o 
  -3   1   8       52.76       55.69      0.67 o 
  -2   1   8       25.22       25.44      0.19 o 
  -1   1   8       23.55       28.10      0.16 o 
   0   1   8       97.38      111.59      0.33 o 
   1   1   8       86.92      108.24      0.82 o 
   2   1   8       23.32       24.15      0.23 o 
   3   1   8      105.94      102.15      0.51 o 
   4   1   8       31.58       29.49      0.59 o 
  -6   2   8       69.60       78.04      0.55 o 
  -5   2   8      210.21      220.59      0.96 o 
  -4   2   8      130.19      127.16      0.81 o 
  -3   2   8      125.42      133.01      1.62 o 
  -2   2   8       64.36       70.02      0.95 o 
  -1   2   8        8.73        6.96      0.11 o 
   0   2   8      228.12      234.57      0.60 o 
   1   2   8      204.77      211.10      2.28 o 
   2   2   8       10.96       10.18      0.51 o 
   3   2   8        2.28        2.36      0.15 o 
   5   2   8       29.82       33.03      0.29 o 
  -6   3   8       58.56       63.39      0.34 o 
  -5   3   8      119.45      122.75      1.59 o 
  -4   3   8       35.55       32.38      0.61 o 
  -3   3   8       49.87       46.71      0.37 o 
  -2   3   8        6.06        7.48      0.22 o 
  -1   3   8        8.13       10.16      0.26 o 
   0   3   8      121.67      128.47      0.45 o 
   1   3   8        5.77        6.77      0.11 o 
   2   3   8       15.46       17.14      0.85 o 
   3   3   8        9.35       12.71      0.28 o 
   4   3   8        5.65        8.67      0.18 o 
  -6   4   8        7.58        7.98      0.55 o 
  -5   4   8      102.58      100.45      1.01 o 
  -4   4   8       55.42       47.87      0.60 o 
  -3   4   8       43.67       39.85      0.99 o 
  -2   4   8       57.96       60.45      0.30 o 
  -1   4   8       17.58       19.10      0.43 o 
   0   4   8       93.77       88.26      0.40 o 
   1   4   8       74.75       70.99      0.37 o 
   2   4   8        3.01        5.14      0.18 o 
   3   4   8        1.73        2.24      0.14 o 
  -6   5   8        9.85       11.42      0.20 o 
  -5   5   8       38.94       36.39      0.39 o 
  -4   5   8      211.34      197.53      0.92 o 
  -3   5   8       75.10       71.18      0.86 o 
  -2   5   8      113.34      110.90      0.39 o 
  -1   5   8      116.93      112.94      0.41 o 
   0   5   8        9.74        9.31      0.23 o 
   1   5   8        2.94        2.85      0.11 o 
   2   5   8        9.67        8.64      0.12 o 
  -6   6   8        2.79        2.74      0.09 o 
  -5   6   8       53.03       52.38      0.41 o 
  -4   6   8       44.88       48.23      1.85 o 
  -3   6   8       47.43       48.38      2.12 o 
  -2   6   8      125.29      122.96      0.52 o 
  -1   6   8       21.32       20.90      0.23 o 
   0   6   8       22.16       21.39      0.20 o 
   1   6   8       15.56       16.81      0.14 o 
  -4   7   8       38.82       42.47      0.80 o 
  -3   7   8       21.43       23.69      0.53 o 
  -2   7   8       10.73       11.13      0.39 o 
  -1   7   8        1.12        1.40      0.05 o 
   2  -8   9       14.39       17.20      0.12 o 
   3  -8   9       35.89       39.79      0.28 o 
   0  -7   9        9.14       10.04      0.18 o 
   1  -7   9       18.40       13.31      0.22 o 
   2  -7   9       26.76       30.79      0.68 o 
   3  -7   9       16.86       19.83      0.26 o 
   4  -7   9       33.42       36.26      0.35 o 
   5  -7   9        7.90        8.70      0.17 o 
  -2  -6   9       17.97       19.24      0.20 o 
  -1  -6   9        3.87        3.47      0.14 o 
   0  -6   9       42.85       36.05      0.37 o 
   1  -6   9       27.68       17.95      0.55 o 
   2  -6   9       11.20        7.49      0.11 o 
   3  -6   9       34.52       40.26      1.21 o 
   4  -6   9       12.89       14.53      0.26 o 
   5  -6   9        8.21        8.58      0.19 o 
   6  -6   9        2.98        3.86      0.13 o 
  -3  -5   9        1.73        2.28      0.10 o 
  -2  -5   9       35.41       35.28      0.25 o 
  -1  -5   9       44.49       39.42      0.28 o 
   0  -5   9       21.25       25.29      0.21 o 
   1  -5   9       20.85       14.18      0.23 o 
   2  -5   9       35.05       32.51      0.73 o 
   3  -5   9       13.36       12.65      0.57 o 
   4  -5   9       58.60       56.43      0.59 o 
   5  -5   9        9.88        9.58      0.14 o 
   6  -5   9        6.02        5.82      0.15 o 
  -4  -4   9       18.86       22.66      0.21 o 
  -3  -4   9        8.67        9.44      0.12 o 
  -2  -4   9      105.26      103.56      0.66 o 
  -1  -4   9      126.59      122.72      1.81 o 
   0  -4   9       37.90       35.08      0.78 o 
   1  -4   9       40.87       37.91      0.34 o 
   2  -4   9       17.65       18.60      0.35 o 
   3  -4   9       10.75       11.23      0.18 o 
   4  -4   9       27.06       24.70      0.28 o 
   5  -4   9       23.42       22.33      0.71 o 
   6  -4   9        0.85        2.27      0.13 o 
  -4  -3   9       23.11       25.68      0.22 o 
  -3  -3   9        3.74        4.80      0.10 o 
  -2  -3   9       46.61       44.01      0.38 o 
  -1  -3   9       21.75       21.66      0.25 o 
   0  -3   9      233.80      255.98      2.31 o 
   1  -3   9       38.68       39.55      0.65 o 
   2  -3   9       37.36       41.79      0.56 o 
   3  -3   9       17.57       16.27      0.25 o 
   4  -3   9       22.71       20.51      0.20 o 
   5  -3   9       40.27       36.61      0.24 o 
   6  -3   9       24.96       25.29      0.18 o 
  -5  -2   9       14.56       16.72      0.22 o 
  -4  -2   9        4.94        4.85      0.18 o 
  -3  -2   9       10.31       10.78      0.33 o 
  -2  -2   9       38.36       40.95      0.33 o 
  -1  -2   9      119.69      125.00      2.87 o 
   0  -2   9      237.54      262.24      0.90 o 
   1  -2   9       48.12       47.98      0.28 o 
   2  -2   9       48.10       48.60      0.35 o 
   3  -2   9       69.35       66.30      0.44 o 
   4  -2   9      175.13      159.49      0.56 o 
   5  -2   9       16.75       16.97      0.22 o 
   6  -2   9       12.15       11.12      0.14 o 
  -6  -1   9        8.63       11.19      0.15 o 
  -5  -1   9       44.09       42.81      0.28 o 
  -4  -1   9       61.04       59.29      1.14 o 
  -3  -1   9       26.31       26.83      0.44 o 
  -2  -1   9       73.33       78.85      0.61 o 
  -1  -1   9        0.86        1.66      0.08 o 
   0  -1   9        7.73        7.46      0.18 o 
   1  -1   9       38.99       43.94      0.25 o 
   2  -1   9       79.97       80.94      0.53 o 
   3  -1   9      169.71      166.55      1.03 o 
   4  -1   9       34.67       28.60      0.20 o 
   5  -1   9        3.92        4.32      0.13 o 
   6  -1   9       10.87       11.70      0.22 o 
  -6   0   9        7.15        7.05      0.16 o 
  -5   0   9      210.74      209.29      4.49 o 
  -4   0   9      295.35      263.40      0.91 o 
  -3   0   9        0.75        0.72      0.08 o 
  -2   0   9       70.66       76.80      0.49 o 
  -1   0   9       14.02       16.23      0.18 o 
   0   0   9       43.04       42.71      0.25 o 
   1   0   9       32.78       34.36      0.50 o 
   2   0   9       28.78       32.12      0.44 o 
   3   0   9       20.63       18.61      0.31 o 
   4   0   9       23.88       23.47      0.25 o 
   5   0   9        4.36        4.64      0.18 o 
  -6   1   9       18.19       19.35      0.26 o 
  -5   1   9       12.42       11.10      0.17 o 
  -4   1   9        0.49        1.63      0.26 o 
  -3   1   9      225.79      229.12      3.01 o 
  -2   1   9      152.94      161.23      0.93 o 
  -1   1   9       47.69       55.18      0.31 o 
   0   1   9       32.48       34.24      0.39 o 
   1   1   9       14.32       17.20      0.25 o 
   2   1   9       20.50       20.73      0.22 o 
   3   1   9      113.86       98.00      0.98 o 
   4   1   9       92.40       88.05      3.09 o 
   5   1   9       32.30       28.17      0.33 o 
  -6   2   9       16.47       19.70      0.27 o 
  -5   2   9       54.37       52.40      0.33 o 
  -4   2   9       68.61       64.48      0.46 o 
  -3   2   9       75.50       72.04      0.66 o 
  -2   2   9      139.24      135.24      0.53 o 
  -1   2   9       39.02       39.26      0.20 o 
   0   2   9       91.24       97.28      0.39 o 
   1   2   9       57.73       60.26      0.44 o 
   2   2   9        6.15        5.21      0.41 o 
   3   2   9       15.82       14.77      0.34 o 
   4   2   9       42.99       42.96      0.45 o 
  -6   3   9        7.69       10.54      0.14 o 
  -5   3   9       36.65       36.83      0.55 o 
  -4   3   9       72.26       66.20      0.59 o 
  -3   3   9        2.76        2.12      0.11 o 
  -2   3   9       72.47       70.34      1.23 o 
  -1   3   9      200.06      201.96      0.58 o 
   0   3   9      105.91       98.09      0.41 o 
   1   3   9       31.74       29.65      0.22 o 
   2   3   9        8.44        7.64      0.24 o 
   3   3   9        9.93        9.56      0.23 o 
   4   3   9        3.19        3.15      0.08 o 
  -6   4   9        2.06        2.30      0.11 o 
  -5   4   9        1.93        2.10      0.19 o 
  -4   4   9      183.97      168.28      0.50 o 
  -3   4   9      499.75      435.67      2.20 o 
  -2   4   9      189.25      179.68      0.82 o 
  -1   4   9        2.13        2.21      0.12 o 
   0   4   9       23.51       21.36      0.21 o 
   1   4   9       16.20       13.48      0.58 o 
   2   4   9       25.23       26.07      1.38 o 
   3   4   9       16.11       17.06      0.15 o 
  -6   5   9        1.50        1.36      0.10 o 
  -5   5   9        2.69        4.07      0.16 o 
  -4   5   9      145.41      134.37      0.75 o 
  -3   5   9      176.93      162.71      0.83 o 
  -2   5   9       13.64       13.35      0.17 o 
  -1   5   9       26.07       25.77      0.26 o 
   0   5   9       13.02       13.44      0.23 o 
   1   5   9       27.83       29.97      0.99 o 
   2   5   9        1.38        1.52      0.08 o 
  -5   6   9        6.63        6.32      0.15 o 
  -4   6   9        4.18        4.50      0.15 o 
  -3   6   9       13.95       13.51      0.24 o 
  -2   6   9        3.14        2.38      0.16 o 
  -1   6   9        5.84        5.31      0.22 o 
   0   6   9        4.62        4.36      0.21 o 
  -4   7   9       24.35       25.12      0.22 o 
  -3   7   9        3.87        3.85      0.11 o 
  -2   7   9       31.88       31.52      0.25 o 
   0  -7  10       12.36       11.71      0.18 o 
   1  -7  10       12.21        9.43      0.23 o 
   2  -7  10        4.78        6.24      0.17 o 
   3  -7  10       75.64       91.13      0.37 o 
   4  -7  10       46.14       54.73      0.40 o 
   5  -7  10        7.75        8.63      0.15 o 
  -2  -6  10        4.81        5.19      0.11 o 
  -1  -6  10        7.56        7.09      0.17 o 
   0  -6  10        3.16        3.85      0.11 o 
   1  -6  10        0.06        0.73      0.30 o 
   2  -6  10        0.79        0.93      0.09 o 
   3  -6  10       28.26       29.76      0.96 o 
   4  -6  10       12.29       12.60      0.24 o 
   5  -6  10       27.05       27.58      0.53 o 
  -3  -5  10       24.66       24.20      0.20 o 
  -2  -5  10        4.85        5.19      0.44 o 
  -1  -5  10       67.93       61.80      0.34 o 
   0  -5  10       72.64       69.26      0.62 o 
   1  -5  10       34.16       34.95      0.21 o 
   2  -5  10       17.44       15.59      0.20 o 
   3  -5  10       46.17       41.93      0.57 o 
   4  -5  10        8.25        7.69      0.20 o 
   5  -5  10       19.85       21.26      0.28 o 
   6  -5  10       23.23       24.25      0.41 o 
  -3  -4  10       80.27       82.97      0.30 o 
  -2  -4  10        9.23        8.38      0.32 o 
  -1  -4  10       12.61       12.88      0.14 o 
   0  -4  10        8.19        8.42      0.30 o 
   1  -4  10       15.95       14.52      0.73 o 
   2  -4  10       91.13       78.86      0.50 o 
   3  -4  10      160.73      142.02      0.67 o 
   4  -4  10       64.84       62.15      2.59 o 
   5  -4  10       11.07        9.69      0.22 o 
   6  -4  10       13.28       12.92      0.16 o 
  -4  -3  10        0.57        0.96      0.09 o 
  -3  -3  10        7.44        6.62      0.13 o 
  -2  -3  10       23.58       22.59      0.31 o 
  -1  -3  10      148.92      142.53      0.64 o 
   0  -3  10       52.14       55.03      1.01 o 
   1  -3  10      112.44      110.96      0.84 o 
   2  -3  10       26.37       25.99      0.28 o 
   3  -3  10       63.54       57.42      0.81 o 
   4  -3  10      190.16      183.40      1.92 o 
   5  -3  10       22.91       21.16      0.56 o 
   6  -3  10       11.08       12.28      0.12 o 
  -5  -2  10       12.01       13.88      0.18 o 
  -4  -2  10       55.62       58.55      0.89 o 
  -3  -2  10       35.30       35.08      0.64 o 
  -2  -2  10      274.12      258.97      1.87 o 
  -1  -2  10      114.49      119.70      1.18 o 
   0  -2  10      110.43      106.71      1.56 o 
   1  -2  10       23.27       25.55      0.85 o 
   2  -2  10       92.15       97.14      1.63 o 
   3  -2  10       58.07       56.96      1.62 o 
   4  -2  10       48.43       43.46      0.44 o 
   5  -2  10       18.32       16.24      0.20 o 
   6  -2  10        4.71        4.61      0.11 o 
  -5  -1  10        0.04        0.16      0.07 o 
  -4  -1  10      201.88      191.87      3.05 o 
  -3  -1  10      559.64      519.26      3.03 o 
  -2  -1  10      109.96      110.42      3.32 o 
  -1  -1  10       46.41       44.85      0.49 o 
   0  -1  10       48.62       52.62      0.88 o 
   1  -1  10       43.67       41.23      0.52 o 
   2  -1  10        2.19        3.30      0.09 o 
   3  -1  10      107.68      105.01      0.50 o 
   4  -1  10      112.28      103.14      0.79 o 
   5  -1  10       12.63       11.23      0.18 o 
   6  -1  10       12.15       12.53      0.13 o 
  -6   0  10        0.38        0.51      0.08 o 
  -5   0  10       56.10       53.80      1.47 o 
  -4   0  10      288.03      275.90      0.87 o 
  -3   0  10       25.87       23.13      0.53 o 
  -2   0  10      160.11      152.89      0.63 o 
  -1   0  10       28.94       29.34      0.41 o 
   0   0  10       22.85       22.44      0.20 o 
   1   0  10      233.60      235.83      1.51 o 
   2   0  10       70.37       73.99      0.51 o 
   3   0  10      128.20      115.54      0.95 o 
   4   0  10      119.42      107.09      0.63 o 
   5   0  10        3.53        3.45      0.09 o 
  -6   1  10       29.30       31.01      0.30 o 
  -5   1  10       45.06       51.59      1.91 o 
  -4   1  10      113.37      115.95      0.69 o 
  -3   1  10       34.89       38.71      0.77 o 
  -2   1  10      172.71      177.63      3.47 o 
  -1   1  10      303.57      303.41      1.50 o 
   0   1  10       13.82       13.31      0.16 o 
   1   1  10       75.54       74.23      0.67 o 
   2   1  10        2.79        2.92      0.14 o 
   3   1  10       52.83       50.37      0.90 o 
   4   1  10        5.36        5.07      0.14 o 
   5   1  10        9.58        9.75      0.19 o 
  -6   2  10       17.38       17.40      0.24 o 
  -5   2  10       22.20       22.67      0.34 o 
  -4   2  10       51.59       45.98      0.43 o 
  -3   2  10       37.49       38.25      0.85 o 
  -2   2  10      149.61      153.72      0.86 o 
  -1   2  10      175.47      176.86      0.72 o 
   0   2  10     1295.12     1270.25      1.40 o 
   1   2  10      154.07      154.14      1.14 o 
   2   2  10       58.72       49.31      0.89 o 
   3   2  10      154.41      129.41      0.61 o 
   4   2  10        6.97        6.87      0.19 o 
  -6   3  10       27.33       31.01      0.33 o 
  -5   3  10       28.83       28.97      0.28 o 
  -4   3  10        6.39        5.22      0.09 o 
  -3   3  10       55.26       46.58      0.39 o 
  -2   3  10      259.57      240.38      0.72 o 
  -1   3  10     1053.92      975.99      1.39 o 
   0   3  10      502.06      480.79      1.60 o 
   1   3  10       43.17       41.96      0.25 o 
   2   3  10       17.74       18.59      0.33 o 
   3   3  10        6.77        7.64      0.20 o 
  -6   4  10        6.15        6.15      0.10 o 
  -5   4  10       10.81       10.63      0.22 o 
  -4   4  10       55.19       52.05      0.39 o 
  -3   4  10      105.20       94.82      0.41 o 
  -2   4  10      302.95      282.40      1.67 o 
  -1   4  10       78.26       77.80      0.74 o 
   0   4  10       56.54       53.94      0.28 o 
   1   4  10       55.81       54.27      1.02 o 
   2   4  10        5.93        5.84      0.22 o 
  -6   5  10        7.09        7.62      0.14 o 
  -5   5  10       14.98       14.80      0.24 o 
  -4   5  10       25.68       25.89      0.33 o 
  -3   5  10        8.12        8.25      0.21 o 
  -2   5  10       21.67       21.58      0.90 o 
  -1   5  10       61.58       64.86      0.38 o 
   0   5  10       20.59       22.98      0.23 o 
   1   5  10        1.00        0.71      0.09 o 
  -5   6  10        8.13        8.31      0.15 o 
  -4   6  10        9.82       10.46      0.19 o 
  -3   6  10       27.19       27.55      0.31 o 
  -2   6  10       13.25       13.70      0.76 o 
  -1   6  10        2.83        2.81      0.13 o 
   0   6  10        0.00        0.12      0.05 o 
   0  -7  11       38.11       37.78      0.27 o 
   1  -7  11       10.07       12.41      0.18 o 
   2  -7  11       35.43       36.30      0.25 o 
   3  -7  11       40.53       41.64      0.30 o 
   4  -7  11        6.94        6.25      0.15 o 
  -1  -6  11        9.06       10.61      0.18 o 
   0  -6  11       23.51       27.84      0.31 o 
   1  -6  11       50.99       47.74      0.30 o 
   2  -6  11       16.98       15.77      0.44 o 
   3  -6  11       21.60       21.20      0.30 o 
   4  -6  11        5.30        4.99      0.20 o 
   5  -6  11       16.90       16.60      0.15 o 
  -2  -5  11       25.41       27.64      0.61 o 
  -1  -5  11        1.70        2.92      0.52 o 
   0  -5  11       17.21       19.17      0.17 o 
   1  -5  11        9.00        9.20      0.15 o 
   2  -5  11       41.86       36.13      0.29 o 
   3  -5  11       93.22       89.09      1.37 o 
   4  -5  11       23.63       21.70      0.22 o 
   5  -5  11       24.55       25.27      0.59 o 
   6  -5  11        3.78        4.47      0.10 o 
  -3  -4  11        9.27       10.28      0.32 o 
  -2  -4  11        7.09        6.78      0.11 o 
  -1  -4  11       19.46       16.59      0.15 o 
   0  -4  11       20.21       19.49      0.21 o 
   1  -4  11       22.22       21.73      0.26 o 
   2  -4  11       16.36       16.48      0.34 o 
   3  -4  11       21.33       20.35      0.40 o 
   4  -4  11        5.93        7.00      0.19 o 
   5  -4  11        9.83        9.52      0.14 o 
   6  -4  11       64.74       66.47      0.45 o 
  -4  -3  11       36.38       37.36      0.35 o 
  -3  -3  11       32.90       32.54      0.37 o 
  -2  -3  11       45.23       40.31      0.47 o 
  -1  -3  11      298.72      281.03      1.92 o 
   0  -3  11      370.67      378.20      2.10 o 
   1  -3  11       90.36       83.78      1.07 o 
   2  -3  11       42.72       41.41      1.09 o 
   3  -3  11       40.26       38.81      1.49 o 
   4  -3  11       15.93       15.62      0.45 o 
   5  -3  11      139.73      137.23      0.51 o 
   6  -3  11       37.15       36.66      0.30 o 
  -5  -2  11       15.62       19.92      0.19 o 
  -4  -2  11        7.03        7.29      0.14 o 
  -3  -2  11       63.50       59.54      0.36 o 
  -2  -2  11      873.78      775.48      3.30 o 
  -1  -2  11     1081.52      985.58      3.50 o 
   0  -2  11      123.75      129.86      1.18 o 
   1  -2  11       50.42       50.83      0.36 o 
   2  -2  11        3.22        3.84      0.15 o 
   3  -2  11       37.86       34.25      0.50 o 
   4  -2  11        1.70        1.91      0.10 o 
   5  -2  11       39.83       39.04      0.24 o 
   6  -2  11       15.15       15.40      0.20 o 
  -5  -1  11       12.17       12.99      0.62 o 
  -4  -1  11       16.89       17.61      0.83 o 
  -3  -1  11       84.77       79.49      0.32 o 
  -2  -1  11      225.63      213.80      1.69 o 
  -1  -1  11       49.09       51.81      0.36 o 
   0  -1  11       24.24       22.24      0.48 o 
   1  -1  11       47.24       50.51      0.93 o 
   2  -1  11       23.04       24.47      0.67 o 
   3  -1  11        5.44        5.90      0.29 o 
   4  -1  11       22.78       20.65      0.23 o 
   5  -1  11        5.82        6.25      0.32 o 
  -6   0  11        3.61        4.89      0.11 o 
  -5   0  11        0.06        0.24      0.06 o 
  -4   0  11        4.86        4.75      0.17 o 
  -3   0  11       13.54       13.07      0.58 o 
  -2   0  11      105.41      101.72      0.70 o 
  -1   0  11       11.96       12.05      0.25 o 
   0   0  11      234.81      232.04      0.85 o 
   1   0  11       42.14       47.16      0.46 o 
   2   0  11        9.53        9.80      0.32 o 
   3   0  11       27.05       28.23      0.30 o 
   4   0  11        4.84        4.17      0.11 o 
   5   0  11        0.93        0.84      0.07 o 
  -6   1  11       20.27       22.80      0.24 o 
  -5   1  11       18.40       19.70      0.66 o 
  -4   1  11        2.63        2.15      0.09 o 
  -3   1  11       60.35       55.09      3.00 o 
  -2   1  11      136.95      143.45      1.25 o 
  -1   1  11       13.68       13.34      0.15 o 
   0   1  11       19.88       22.97      0.24 o 
   1   1  11      202.94      202.43      1.36 o 
   2   1  11      226.65      212.87      2.34 o 
   3   1  11      101.49       90.09      2.27 o 
   4   1  11       34.58       31.74      0.82 o 
  -6   2  11       83.36       97.83      0.50 o 
  -5   2  11        4.11        5.89      0.11 o 
  -4   2  11        8.21        7.68      0.19 o 
  -3   2  11       72.22       66.97      1.07 o 
  -2   2  11       17.68       19.06      0.25 o 
  -1   2  11      353.22      331.70      1.73 o 
   0   2  11      691.27      637.27      1.71 o 
   1   2  11      358.64      339.95      1.02 o 
   2   2  11       67.17       55.61      0.91 o 
   3   2  11       12.53       12.43      0.27 o 
   4   2  11       10.28        9.38      0.18 o 
  -6   3  11       46.07       56.53      0.37 o 
  -5   3  11        0.45        0.76      0.07 o 
  -4   3  11       29.64       26.30      0.29 o 
  -3   3  11       68.96       66.16      0.72 o 
  -2   3  11        3.43        3.29      0.17 o 
  -1   3  11      151.09      157.19      0.92 o 
   0   3  11      152.55      149.63      1.68 o 
   1   3  11       10.37        9.89      0.13 o 
   2   3  11       15.52       17.40      0.39 o 
   3   3  11       25.36       26.24      0.65 o 
  -6   4  11       11.60       13.14      0.36 o 
  -5   4  11       10.40        9.87      0.20 o 
  -4   4  11       29.86       28.20      0.25 o 
  -3   4  11        7.25        6.70      0.12 o 
  -2   4  11        4.90        4.55      0.08 o 
  -1   4  11      105.56      100.10      0.38 o 
   0   4  11        5.40        6.47      0.11 o 
   1   4  11        3.20        3.76      0.09 o 
   2   4  11        1.05        1.25      0.06 o 
  -5   5  11       13.99       13.01      0.20 o 
  -4   5  11       40.54       42.84      1.47 o 
  -3   5  11       59.25       60.92      2.22 o 
  -2   5  11       14.15       15.00      0.64 o 
  -1   5  11       39.59       37.32      1.39 o 
   0   5  11        7.54        9.60      0.15 o 
   1   5  11       41.92       45.41      0.25 o 
  -4   6  11       17.87       19.32      0.23 o 
  -3   6  11        2.86        3.17      0.12 o 
  -2   6  11        6.63        7.07      0.16 o 
  -1   6  11       19.93       22.30      0.36 o 
   1  -7  12        3.24        3.48      0.09 o 
   2  -7  12       12.60       10.75      0.17 o 
   3  -7  12       15.44       15.64      0.21 o 
   4  -7  12       27.29       28.01      0.24 o 
  -1  -6  12        0.65        0.29      0.07 o 
   0  -6  12        5.17        5.86      0.15 o 
   1  -6  12       12.13       13.68      1.07 o 
   2  -6  12        3.82        3.43      0.22 o 
   3  -6  12        1.69        1.61      0.13 o 
   4  -6  12        9.03        9.97      0.21 o 
   5  -6  12       16.63       15.31      0.12 o 
  -2  -5  12        3.11        3.01      0.08 o 
  -1  -5  12       72.53       73.96      0.95 o 
   0  -5  12       49.56       46.54      0.36 o 
   1  -5  12       68.97       62.06      0.29 o 
   2  -5  12       38.71       35.41      0.72 o 
   3  -5  12        0.95        0.78      0.19 o 
   4  -5  12       64.15       59.84      0.60 o 
   5  -5  12       22.28       22.93      0.49 o 
  -3  -4  12        0.40        0.39      0.10 o 
  -2  -4  12       25.67       24.57      0.22 o 
  -1  -4  12       65.03       61.08      0.35 o 
   0  -4  12       10.78        9.85      0.32 o 
   1  -4  12      268.92      241.61      0.67 o 
   2  -4  12      138.26      129.68      1.08 o 
   3  -4  12       57.41       51.85      0.68 o 
   4  -4  12       61.72       61.39      1.88 o 
   5  -4  12       17.98       18.26      0.18 o 
  -4  -3  12       19.94       25.03      0.26 o 
  -3  -3  12        5.56        5.94      0.12 o 
  -2  -3  12       34.55       32.54      0.27 o 
  -1  -3  12      484.78      446.41      3.48 o 
   0  -3  12      548.11      543.16      2.56 o 
   1  -3  12      215.50      205.87      0.87 o 
   2  -3  12       79.42       75.18      1.18 o 
   3  -3  12       28.20       28.19      0.85 o 
   4  -3  12       33.12       32.48      0.51 o 
   5  -3  12       49.32       49.76      0.33 o 
  -4  -2  12       21.75       22.51      0.30 o 
  -3  -2  12       30.12       28.86      0.59 o 
  -2  -2  12       36.20       35.98      0.36 o 
  -1  -2  12      281.13      265.00      1.87 o 
   0  -2  12      109.82      108.29      1.13 o 
   1  -2  12       41.20       40.07      0.32 o 
   2  -2  12       37.02       35.81      0.33 o 
   3  -2  12       38.98       41.38      0.29 o 
   4  -2  12      137.42      128.28      0.64 o 
   5  -2  12       64.24       61.22      0.34 o 
  -5  -1  12       22.63       25.28      0.24 o 
  -4  -1  12       20.20       20.80      0.36 o 
  -3  -1  12       23.61       21.10      0.22 o 
  -2  -1  12       11.27        9.32      0.39 o 
  -1  -1  12        0.46        0.34      0.16 o 
   0  -1  12        4.74        4.24      0.25 o 
   1  -1  12      122.68      116.02      4.07 o 
   2  -1  12       24.94       25.11      0.36 o 
   3  -1  12        5.53        5.93      0.12 o 
   4  -1  12       27.91       27.57      0.27 o 
   5  -1  12        3.21        3.93      0.14 o 
  -5   0  12        7.71        8.33      0.12 o 
  -4   0  12       21.40       21.68      0.29 o 
  -3   0  12        0.94        1.82      0.08 o 
  -2   0  12       11.03       11.00      0.19 o 
  -1   0  12      120.54      124.63      2.52 o 
   0   0  12        2.27        2.84      0.23 o 
   1   0  12       49.90       54.20      0.83 o 
   2   0  12      180.03      171.83      4.71 o 
   3   0  12      214.94      203.32      1.53 o 
   4   0  12       19.97       17.25      0.22 o 
   5   0  12        2.16        1.75      0.06 o 
  -6   1  12        5.12        5.36      0.12 o 
  -5   1  12        7.41        7.07      0.13 o 
  -4   1  12       35.96       32.19      0.39 o 
  -3   1  12        3.17        1.89      0.07 o 
  -2   1  12       42.94       39.63      0.35 o 
  -1   1  12      135.36      137.50      0.68 o 
   0   1  12       15.99       16.51      0.20 o 
   1   1  12       40.94       36.29      0.28 o 
   2   1  12      199.92      181.20      2.52 o 
   3   1  12       51.85       46.81      1.16 o 
   4   1  12        7.85        8.65      0.14 o 
  -6   2  12       13.13       17.36      0.20 o 
  -5   2  12        5.03        6.21      0.12 o 
  -4   2  12       70.70       58.87      0.37 o 
  -3   2  12       11.78        9.55      0.31 o 
  -2   2  12       19.49       19.74      0.18 o 
  -1   2  12        4.91        5.16      0.21 o 
   0   2  12       21.90       20.36      1.47 o 
   1   2  12       53.80       59.51      0.60 o 
   2   2  12        4.68        4.90      0.20 o 
   3   2  12       10.18       10.22      0.23 o 
   4   2  12        0.63        0.81      0.08 o 
  -6   3  12       76.96       91.47      0.42 o 
  -5   3  12       44.14       53.36      1.46 o 
  -4   3  12        4.15        4.42      0.12 o 
  -3   3  12       26.45       22.46      0.27 o 
  -2   3  12      123.85      116.37      1.24 o 
  -1   3  12      136.59      130.70      1.70 o 
   0   3  12        3.19        2.92      0.17 o 
   1   3  12        7.78        9.00      0.15 o 
   2   3  12        1.26        1.41      0.27 o 
   3   3  12       23.25       25.83      0.25 o 
  -5   4  12       13.08       14.23      0.21 o 
  -4   4  12       33.71       33.15      0.40 o 
  -3   4  12       12.88       12.37      1.06 o 
  -2   4  12       10.26       10.56      0.16 o 
  -1   4  12        4.87        5.32      0.16 o 
   0   4  12        7.52        7.94      0.12 o 
   1   4  12       94.06      101.95      0.45 o 
   2   4  12       84.13       96.41      1.25 o 
  -5   5  12       22.53       25.31      0.24 o 
  -4   5  12       15.28       16.22      0.39 o 
  -3   5  12        6.51        7.49      0.19 o 
  -2   5  12        5.60        6.08      0.11 o 
  -1   5  12        3.33        3.33      0.09 o 
   0   5  12       42.64       46.05      0.80 o 
  -3   6  12        2.91        3.18      0.10 o 
  -2   6  12        2.02        1.75      0.09 o 
   2  -7  13        0.71        0.87      0.07 o 
   3  -7  13        5.17        5.78      0.12 o 
  -1  -6  13        4.38        4.45      0.11 o 
   0  -6  13        0.37        0.09      0.07 o 
   1  -6  13        0.96        0.88      0.10 o 
   2  -6  13        9.91       11.50      0.22 o 
   3  -6  13        0.38        0.48      0.10 o 
   4  -6  13        6.60        7.65      0.10 o 
  -2  -5  13        9.34        9.87      0.11 o 
  -1  -5  13       15.05       15.23      0.19 o 
   0  -5  13       45.25       46.93      0.75 o 
   1  -5  13        4.27        3.10      0.10 o 
   2  -5  13      129.45      119.64      0.48 o 
   3  -5  13       11.76       10.33      0.15 o 
   4  -5  13        0.50        1.11      0.55 o 
   5  -5  13       13.54       12.45      0.19 o 
  -3  -4  13        5.10        6.32      0.14 o 
  -2  -4  13        5.17        5.13      0.11 o 
  -1  -4  13        2.64        3.63      0.11 o 
   0  -4  13       31.18       27.43      0.25 o 
   1  -4  13      122.63      112.23      1.25 o 
   2  -4  13      205.87      188.21      0.62 o 
   3  -4  13       49.97       49.47      1.67 o 
   4  -4  13       29.93       31.92      0.72 o 
   5  -4  13        9.98        9.86      0.18 o 
  -4  -3  13        0.92        1.19      0.08 o 
  -3  -3  13       47.19       46.19      0.42 o 
  -2  -3  13        4.46        4.92      0.12 o 
  -1  -3  13       24.49       21.79      0.23 o 
   0  -3  13        1.70        1.13      0.09 o 
   1  -3  13        9.32        9.67      0.15 o 
   2  -3  13       10.61        9.02      0.15 o 
   3  -3  13       30.21       30.17      0.25 o 
   4  -3  13       16.23       17.43      0.20 o 
   5  -3  13        2.37        2.88      0.16 o 
  -4  -2  13        4.99        6.58      0.16 o 
  -3  -2  13        4.75        4.91      0.18 o 
  -2  -2  13      113.72      108.14      0.63 o 
  -1  -2  13       58.55       54.32      0.42 o 
   0  -2  13       12.50       11.07      0.39 o 
   1  -2  13       15.13       14.81      0.50 o 
   2  -2  13       15.76       13.81      0.28 o 
   3  -2  13       25.43       22.85      0.62 o 
   4  -2  13      118.63      122.00      1.62 o 
   5  -2  13        2.71        3.56      0.14 o 
  -5  -1  13       38.27       38.22      0.31 o 
  -4  -1  13        0.62        0.73      0.10 o 
  -3  -1  13       14.24       15.31      0.27 o 
  -2  -1  13        9.22       10.07      0.20 o 
  -1  -1  13       45.32       45.61      0.79 o 
   0  -1  13       64.07       61.93      0.88 o 
   1  -1  13       79.55       80.31      3.84 o 
   2  -1  13       53.56       51.59      2.08 o 
   3  -1  13        6.70        7.24      0.14 o 
   4  -1  13        3.75        5.39      0.18 o 
   5  -1  13       10.36        9.14      0.17 o 
  -5   0  13       30.60       34.63      0.21 o 
  -4   0  13       19.07       21.98      0.28 o 
  -3   0  13       20.60       21.61      0.33 o 
  -2   0  13       26.39       25.86      0.46 o 
  -1   0  13      176.98      179.90      7.64 o 
   0   0  13      100.67       87.07      1.04 o 
   1   0  13      174.27      158.40      0.99 o 
   2   0  13       44.90       44.73      0.69 o 
   3   0  13       25.44       26.29      0.79 o 
   4   0  13       14.46       13.16      0.30 o 
  -5   1  13        1.53        1.55      0.07 o 
  -4   1  13        1.33        2.66      0.15 o 
  -3   1  13       22.40       14.84      0.22 o 
  -2   1  13      101.86       82.20      0.32 o 
  -1   1  13       94.02       94.24      0.81 o 
   0   1  13      125.86      113.39      1.23 o 
   1   1  13       28.00       28.69      0.39 o 
   2   1  13       24.76       26.43      0.26 o 
   3   1  13        0.55        0.47      0.07 o 
   4   1  13        3.48        3.38      0.12 o 
  -5   2  13       79.24       93.62      0.38 o 
  -4   2  13       12.05       20.11      0.22 o 
  -3   2  13       18.01        9.66      0.11 o 
  -2   2  13        2.01        1.80      0.06 o 
  -1   2  13       35.41       33.65      0.23 o 
   0   2  13       38.34       39.21      0.30 o 
   1   2  13       28.42       24.44      0.35 o 
   2   2  13       29.29       26.72      0.35 o 
   3   2  13        0.53        0.47      0.11 o 
  -5   3  13       37.54       46.44      0.55 o 
  -4   3  13        5.64        6.24      0.13 o 
  -3   3  13       47.62       45.76      0.32 o 
  -2   3  13       18.01       19.94      2.70 o 
  -1   3  13       48.35       41.63      0.43 o 
   0   3  13       53.08       52.56      2.62 o 
   1   3  13        5.82        7.34      0.20 o 
   2   3  13       20.03       21.49      0.27 o 
  -5   4  13       10.63        9.43      0.15 o 
  -4   4  13        2.49        2.80      0.13 o 
  -3   4  13        4.79        5.37      0.27 o 
  -2   4  13       13.26       13.02      0.16 o 
  -1   4  13       11.44       12.68      0.30 o 
   0   4  13       28.43       32.67      0.32 o 
   1   4  13       45.50       53.79      0.24 o 
  -4   5  13        2.37        2.28      0.10 o 
  -3   5  13        4.49        4.93      0.16 o 
  -2   5  13        8.81        8.70      0.42 o 
  -1   5  13       27.09       29.65      0.20 o 
   0   5  13       95.01      109.37      0.69 o 
   0  -6  14       40.22       48.22      0.29 o 
   1  -6  14       27.82       31.55      0.30 o 
   2  -6  14       26.96       27.04      0.29 o 
   3  -6  14        1.09        1.99      0.11 o 
   4  -6  14       23.16       24.30      0.17 o 
  -1  -5  14       49.99       50.21      0.61 o 
   0  -5  14       21.41       19.88      0.41 o 
   1  -5  14       84.22       76.31      0.37 o 
   2  -5  14       55.65       54.12      0.30 o 
   3  -5  14       37.75       36.02      1.00 o 
   4  -5  14        0.47        1.01      0.10 o 
  -2  -4  14       35.98       36.02      0.38 o 
  -1  -4  14        6.06        6.04      0.12 o 
   0  -4  14        8.75        9.37      0.54 o 
   1  -4  14       20.97       18.40      0.26 o 
   2  -4  14        8.65        7.79      0.14 o 
   3  -4  14        4.71        4.09      0.16 o 
   4  -4  14       10.70       10.93      0.22 o 
   5  -4  14       14.92       14.34      0.18 o 
  -3  -3  14        2.96        3.49      0.14 o 
  -2  -3  14       26.26       24.77      0.26 o 
  -1  -3  14        7.75        8.02      0.14 o 
   0  -3  14       43.46       37.63      0.29 o 
   1  -3  14       66.91       62.71      0.80 o 
   2  -3  14        0.76        0.66      0.08 o 
   3  -3  14       54.95       56.03      2.09 o 
   4  -3  14       75.68       82.65      0.38 o 
   5  -3  14       22.59       21.94      0.15 o 
  -4  -2  14        7.58       10.09      0.17 o 
  -3  -2  14        3.73        3.66      0.15 o 
  -2  -2  14       89.50       79.13      0.59 o 
  -1  -2  14        9.99       10.08      0.36 o 
   0  -2  14       18.06       16.39      0.18 o 
   1  -2  14        1.24        1.08      0.10 o 
   2  -2  14       12.04       12.85      0.20 o 
   3  -2  14       95.00       96.13      1.42 o 
   4  -2  14       92.67       97.85      0.59 o 
   5  -2  14        5.27        6.48      0.10 o 
  -4  -1  14        9.24       10.97      0.19 o 
  -3  -1  14       38.91       38.15      0.39 o 
  -2  -1  14        6.36        5.86      0.13 o 
  -1  -1  14       66.25       61.68      0.41 o 
   0  -1  14       81.24       77.06      0.58 o 
   1  -1  14       13.53       13.72      0.24 o 
   2  -1  14       74.71       74.52      0.59 o 
   3  -1  14       83.41       81.70      0.85 o 
   4  -1  14       19.65       18.30      0.53 o 
  -5   0  14        4.33        3.99      0.23 o 
  -4   0  14        4.62        5.92      0.21 o 
  -3   0  14       30.33       30.51      0.38 o 
  -2   0  14       38.32       29.85      0.38 o 
  -1   0  14      242.38      191.32      2.01 o 
   0   0  14      189.85      167.92      0.74 o 
   1   0  14       13.52       13.49      0.99 o 
   2   0  14       32.55       33.28      0.77 o 
   3   0  14       53.15       54.91      0.34 o 
   4   0  14        0.63        0.59      0.05 o 
  -5   1  14        8.42        8.23      0.11 o 
  -4   1  14       12.82       13.91      0.17 o 
  -3   1  14        8.38       14.74      0.23 o 
  -2   1  14       20.18       24.32      0.18 o 
  -1   1  14       65.64       60.00      0.39 o 
   0   1  14       13.80       15.41      0.61 o 
   1   1  14       54.15       55.02      0.87 o 
   2   1  14       30.60       32.26      0.63 o 
   3   1  14       13.72       14.14      0.16 o 
  -5   2  14        4.97        4.87      0.11 o 
  -4   2  14        1.67        1.90      0.13 o 
  -3   2  14       58.30       50.78      0.33 o 
  -2   2  14        3.87        4.15      0.09 o 
  -1   2  14       15.51       13.91      0.19 o 
   0   2  14       11.25       11.81      0.17 o 
   1   2  14       43.78       42.62      0.43 o 
   2   2  14        9.54        8.55      0.20 o 
   3   2  14       65.50       71.60      0.40 o 
  -5   3  14        7.32        8.01      0.15 o 
  -4   3  14       18.99       22.20      0.22 o 
  -3   3  14        8.32        8.41      0.14 o 
  -2   3  14       52.08       53.86      0.47 o 
  -1   3  14        1.87        1.45      0.13 o 
   0   3  14        6.60        6.43      0.19 o 
   1   3  14        8.24        9.45      0.47 o 
   2   3  14       68.92       75.11      0.31 o 
  -4   4  14       55.16       58.31      0.29 o 
  -3   4  14        1.96        2.67      0.15 o 
  -2   4  14       40.08       41.06      0.27 o 
  -1   4  14        6.80        6.44      0.11 o 
   0   4  14       58.77       67.07      0.97 o 
   1   4  14      152.39      172.54      0.42 o 
  -3   5  14        4.55        4.84      0.25 o 
  -2   5  14        5.37        4.66      0.12 o 
  -1   5  14       32.27       34.95      0.21 o 
   2  -6  15       41.15       42.73      0.32 o 
   3  -6  15       12.74       12.78      0.17 o 
  -1  -5  15       52.13       59.77      0.42 o 
   0  -5  15       24.68       26.73      0.28 o 
   1  -5  15       24.04       22.62      0.20 o 
   2  -5  15        0.29        0.44      0.06 o 
   3  -5  15        9.10        8.84      0.10 o 
   4  -5  15       21.92       20.35      0.22 o 
  -2  -4  15       19.74       22.74      0.25 o 
  -1  -4  15       28.74       27.99      0.82 o 
   0  -4  15       18.08       19.31      0.20 o 
   1  -4  15       43.88       41.14      0.28 o 
   2  -4  15       29.94       29.93      0.34 o 
   3  -4  15       54.21       51.73      0.43 o 
   4  -4  15       48.61       50.67      0.38 o 
  -3  -3  15        1.46        1.66      0.10 o 
  -2  -3  15       18.15       18.00      0.27 o 
  -1  -3  15       18.87       18.09      1.22 o 
   0  -3  15       84.43       76.52      0.56 o 
   1  -3  15       52.85       51.24      1.18 o 
   2  -3  15       54.60       50.19      0.46 o 
   3  -3  15      177.02      184.36      4.83 o 
   4  -3  15       27.17       28.85      0.21 o 
  -4  -2  15       12.59       14.37      0.19 o 
  -3  -2  15        7.65        7.81      0.18 o 
  -2  -2  15        2.63        3.13      0.14 o 
  -1  -2  15        1.32        1.30      0.12 o 
   0  -2  15       40.76       37.02      1.58 o 
   1  -2  15       90.92       82.65      2.73 o 
   2  -2  15      105.40      102.03      1.42 o 
   3  -2  15       14.66       15.70      0.28 o 
   4  -2  15       74.44       77.36      0.39 o 
  -4  -1  15        0.32        0.22      0.08 o 
  -3  -1  15        0.92        0.81      0.10 o 
  -2  -1  15       19.91       20.25      0.33 o 
  -1  -1  15       44.58       40.10      0.52 o 
   0  -1  15      351.62      321.94      7.25 o 
   1  -1  15      453.71      410.51      0.91 o 
   2  -1  15       95.00       91.98      0.65 o 
   3  -1  15      204.29      210.91      1.43 o 
   4  -1  15       36.84       36.45      0.23 o 
  -4   0  15        6.56        6.26      0.17 o 
  -3   0  15        0.38        0.69      0.10 o 
  -2   0  15       11.83       14.88      0.63 o 
  -1   0  15       91.41       76.38      0.58 o 
   0   0  15      207.46      182.61      0.90 o 
   1   0  15       23.51       20.68      0.32 o 
   2   0  15       32.89       31.14      0.26 o 
   3   0  15        9.83        9.29      0.28 o 
   4   0  15        0.76        0.92      0.07 o 
  -5   1  15        3.94        6.14      0.08 o 
  -4   1  15       64.11       69.82      0.32 o 
  -3   1  15        2.71        2.09      0.12 o 
  -2   1  15        8.67        9.45      0.12 o 
  -1   1  15       13.57       11.62      0.18 o 
   0   1  15       22.46       22.73      0.52 o 
   1   1  15        3.68        4.25      0.78 o 
   2   1  15        6.45        7.38      0.17 o 
   3   1  15        6.34        5.56      0.35 o 
  -5   2  15       32.72       40.52      0.19 o 
  -4   2  15       41.93       49.12      0.41 o 
  -3   2  15       20.42       19.96      0.20 o 
  -2   2  15       10.92       11.26      0.16 o 
  -1   2  15       57.85       56.47      0.34 o 
   0   2  15       23.91       23.65      0.22 o 
   1   2  15       23.76       26.17      0.32 o 
   2   2  15        0.60        0.95      0.10 o 
  -4   3  15       16.87       17.67      0.24 o 
  -3   3  15        3.13        3.53      0.46 o 
  -2   3  15       24.03       25.50      0.31 o 
  -1   3  15       48.93       53.05      0.44 o 
   0   3  15       10.39       11.48      0.21 o 
   1   3  15        6.29        7.93      0.12 o 
  -3   4  15       14.43       18.09      0.23 o 
  -2   4  15        3.55        3.69      0.12 o 
  -1   4  15        4.72        5.40      0.14 o 
   0   4  15       22.04       23.91      0.23 o 
   0  -5  16       39.23       44.83      0.32 o 
   1  -5  16       38.09       38.66      0.32 o 
   2  -5  16       15.03       14.31      0.35 o 
   3  -5  16       12.44       11.70      0.16 o 
  -2  -4  16       15.66       17.44      0.19 o 
  -1  -4  16       25.63       26.10      0.28 o 
   0  -4  16       13.99       14.67      0.24 o 
   1  -4  16       12.09       10.67      0.15 o 
   2  -4  16        7.34        6.64      0.12 o 
   3  -4  16        7.82        7.37      0.17 o 
   4  -4  16       17.78       16.59      0.19 o 
  -2  -3  16        9.92        9.64      0.19 o 
  -1  -3  16       39.26       42.18      0.40 o 
   0  -3  16       42.11       40.39      0.40 o 
   1  -3  16        5.03        4.72      0.12 o 
   2  -3  16       18.65       18.51      0.27 o 
   3  -3  16       38.79       41.98      0.90 o 
   4  -3  16       34.16       33.86      0.48 o 
  -3  -2  16        4.22        4.19      0.12 o 
  -2  -2  16       32.81       33.88      0.35 o 
  -1  -2  16       16.06       17.24      0.41 o 
   0  -2  16       20.48       19.40      0.20 o 
   1  -2  16        9.75        8.94      0.29 o 
   2  -2  16      249.47      240.44      3.21 o 
   3  -2  16      210.36      219.61      3.83 o 
   4  -2  16       24.68       26.27      0.25 o 
  -4  -1  16        0.80        1.00      0.07 o 
  -3  -1  16       14.63       17.48      0.25 o 
  -2  -1  16        8.97        7.69      0.25 o 
  -1  -1  16       30.71       31.91      1.07 o 
   0  -1  16        7.24        6.18      0.27 o 
   1  -1  16       21.43       21.35      0.32 o 
   2  -1  16       98.18       98.80      0.63 o 
   3  -1  16        3.68        3.70      0.15 o 
  -4   0  16       16.25       18.60      0.23 o 
  -3   0  16        0.67        1.82      0.12 o 
  -2   0  16        7.28        6.66      0.17 o 
  -1   0  16       74.06       67.70      0.54 o 
   0   0  16       20.22       17.72      0.29 o 
   1   0  16       14.09       15.42      0.27 o 
   2   0  16        3.30        3.02      0.15 o 
   3   0  16        3.28        3.15      0.12 o 
  -4   1  16        1.39        2.52      0.07 o 
  -3   1  16        8.61       11.21      0.15 o 
  -2   1  16       13.97       12.36      0.41 o 
  -1   1  16       13.18       11.67      0.16 o 
   0   1  16       33.37       32.18      0.25 o 
   1   1  16       12.85       13.64      0.19 o 
   2   1  16        3.54        4.22      0.09 o 
  -4   2  16        3.27        3.89      0.17 o 
  -3   2  16        0.92        0.65      0.05 o 
  -2   2  16       45.03       45.13      0.28 o 
  -1   2  16       14.89       16.07      0.18 o 
   0   2  16       20.81       21.00      0.25 o 
   1   2  16        2.50        2.02      0.11 o 
   2   2  16       11.91       12.54      0.17 o 
  -3   3  16       13.53       13.89      0.21 o 
  -2   3  16       45.49       51.57      0.40 o 
  -1   3  16        7.11        6.76      0.16 o 
   0   3  16       39.39       38.54      0.32 o 
   1   3  16       23.33       24.58      0.22 o 
  -2   4  16       60.14       64.03      0.36 o 
  -1   4  16       23.94       24.00      0.21 o 
   1  -5  17       22.28       20.04      0.20 o 
   2  -5  17        8.33        8.10      0.13 o 
  -1  -4  17       35.72       36.09      0.29 o 
   0  -4  17       26.99       28.04      0.28 o 
   1  -4  17       24.73       22.99      0.27 o 
   2  -4  17       10.99       10.52      0.19 o 
   3  -4  17        4.72        4.65      0.08 o 
  -2  -3  17       10.73       11.55      0.17 o 
  -1  -3  17       11.97       11.93      0.20 o 
   0  -3  17       16.57       14.21      0.23 o 
   1  -3  17        4.70        4.90      0.16 o 
   2  -3  17       72.85       68.63      0.46 o 
   3  -3  17      110.34      111.49      0.76 o 
  -3  -2  17       20.58       21.97      0.14 o 
  -2  -2  17        9.01       10.19      0.18 o 
  -1  -2  17       11.04       11.00      0.27 o 
   0  -2  17        9.56       11.71      0.24 o 
   1  -2  17       33.67       32.65      0.24 o 
   2  -2  17        7.87        8.47      0.19 o 
   3  -2  17       36.21       37.88      0.32 o 
  -3  -1  17       82.71       96.56      0.49 o 
  -2  -1  17        4.38        5.91      0.30 o 
  -1  -1  17        4.63        5.13      0.16 o 
   0  -1  17        4.93        3.88      0.15 o 
   1  -1  17        8.22        8.44      0.20 o 
   2  -1  17       30.21       28.46      0.32 o 
   3  -1  17        9.96       10.04      0.17 o 
  -3   0  17        0.76        0.73      0.09 o 
  -2   0  17        8.31       10.47      0.81 o 
  -1   0  17       19.20       17.94      0.28 o 
   0   0  17       26.91       26.03      0.32 o 
   1   0  17        8.27        7.75      0.19 o 
   2   0  17       13.44       12.89      0.21 o 
  -3   1  17       69.77       82.11      0.47 o 
  -2   1  17       10.50       11.18      0.18 o 
  -1   1  17        0.76        1.10      0.12 o 
   0   1  17       14.57       16.01      0.50 o 
   1   1  17        2.94        2.99      0.28 o 
   2   1  17        8.32        8.49      0.09 o 
  -3   2  17       27.39       33.93      1.12 o 
  -2   2  17       10.95       10.53      0.13 o 
  -1   2  17       70.77       81.53      0.53 o 
   0   2  17       17.55       21.02      0.42 o 
   1   2  17        6.08        6.00      0.13 o 
  -3   3  17       37.61       43.31      0.29 o 
  -2   3  17      118.35      133.83      0.54 o 
  -1   3  17      103.12      112.27      0.49 o 
   0  -4  18       27.61       28.70      0.24 o 
   1  -4  18       21.04       21.08      0.22 o 
   2  -4  18       14.60       14.34      0.18 o 
  -1  -3  18        7.82        7.91      0.15 o 
   0  -3  18       27.49       26.00      0.27 o 
   1  -3  18        0.92        0.82      0.09 o 
   2  -3  18        7.38        7.06      0.15 o 
  -2  -2  18      118.41      135.07      2.73 o 
  -1  -2  18       33.69       39.41      0.32 o 
   0  -2  18        8.62        9.62      0.12 o 
   1  -2  18        4.94        4.82      0.09 o 
   2  -2  18       21.42       20.61      0.31 o 
  -2  -1  18       15.69       17.67      0.22 o 
  -1  -1  18       13.43       12.04      0.20 o 
   0  -1  18        4.03        3.94      0.14 o 
   1  -1  18        6.39        6.38      0.16 o 
   2  -1  18        1.31        1.45      0.09 o 
  -3   0  18       29.93       32.90      0.25 o 
  -2   0  18       13.63       14.84      0.22 o 
  -1   0  18       21.70       21.86      0.27 o 
   0   0  18       24.24       21.42      0.27 o 
   1   0  18       19.34       18.24      0.24 o 
   2   0  18        2.40        1.71      0.08 o 
  -3   1  18        9.14       10.89      0.14 o 
  -2   1  18       11.92       11.69      0.19 o 
  -1   1  18       20.72       23.39      0.17 o 
   0   1  18        7.28        7.81      0.18 o 
   1   1  18       28.72       29.64      0.28 o 
  -2   2  18       42.76       46.64      0.21 o 
  -1   2  18       24.29       25.63      0.53 o 
   0   2  18       14.92       17.42      0.18 o 
   1  -3  19        5.24        5.62      0.11 o 
  -1  -2  19       36.88       40.76      0.25 o 
   0  -2  19       10.46        9.80      0.26 o 
   1  -2  19       17.68       18.44      0.13 o 
  -1  -1  19        0.60        0.56      0.07 o 
   0  -1  19       17.74       17.43      0.21 o 
   1  -1  19       22.92       21.67      0.22 o 
  -1   0  19       21.96       23.55      0.24 o 
   0   0  19       41.47       44.27      0.32 o 
   1   0  19       16.44       15.64      0.18 o 
  -1   1  19        0.16        0.20      0.06 o 
                                                 
